# Supplementary material for: Crystal structure of 2-amino-4,6-di­meth­oxy­pyrimidinium thio­phene-2-carboxyl­ate
Source: Acta Crystallogr E Crystallogr Commun. 2015 Jun 13;71(Pt 7):o479–80. doi: 10.1107/S2056989015010907 (PMC4518905; doi:10.1107/S2056989015010907)
Supplement: Supplementary file 1 [file e-71-0o479-sup1.cif]

##############################################################################
#                                                                            #
# This CIF contains the data in a paper accepted for publication in          #
# Acta Crystallographica Section E. It conforms to the requirements of       #
# Notes for Authors for Acta Crystallographica Section E, and has been       #
# peer reviewed under the auspices of the IUCr Commission on Journals.       #
#                                                                            #
# Full details of the Crystallographic Information File format               #
# are given in the paper "The Crystallographic Information File (CIF):       #
# a New Standard Archive File for Crystallography" by S. R. Hall, F. H.      #
# Allen and I. D. Brown [Acta Cryst. (1991), A47, 655-685].                  #
#                                                                            #
# The current version of the core CIF dictionary is obtainable from          #
# ftp://ftp.iucr.org/pub/cif_core.dic.                                       #
#                                                                            #
# Software is freely available for graphical display of the structure(s)     #
# in this CIF. For information consult the CIF software page                 #
# http://www.iucr.org/resources/cif/software.                                #
#                                                                            #
# This file may be used for bona fide research purposes within the           #
# scientific community so long as proper attribution is given to the journal # 
# article from which it was obtained.                                        #
#                                                                            #
##############################################################################
data_global
_audit_creation_method
;
Olex2 1.2
(compiled 2015.01.26 svn.r3150 for OlexSys, GUI svn.r4998)
;
_journal_date_recd_electronic     2015-05-16
_journal_date_accepted     2015-06-05
_journal_name_full     'Acta Crystallographica, Section E'
_journal_year     2015
_journal_volume     71
_journal_issue      7
_journal_page_first     o479
_journal_page_last     o480
_journal_paper_category     HO
_journal_paper_doi     10.1107/S2056989015010907
_journal_coeditor_code     HG5442
_publ_contact_author_name
;
Professor P. T. Muthiah
;
_publ_contact_author_address
;
School of Chemistry, Bharathidasan University,
Tiruchirappalli 620 024, Tamilnadu, India
;
_publ_contact_author_email     'tommtrichy@yahoo.co.in'
_publ_contact_author_fax     ?
_publ_contact_author_phone     ?
_publ_section_title
;
Crystal structure of 2-amino-4,6-dimethoxypyrimidinium thiophene-2-carboxylate
;
loop_
    _publ_author_name
    _publ_author_footnote
    _publ_author_address
    '  Rajam, Ammaiyappan' .
;
School of Chemistry, Bharathidasan University,
Tiruchirappalli 620 024, Tamilnadu, India
;
    ' Muthiah, P.T.' .
;
School of Chemistry, Bharathidasan University,
Tiruchirappalli 620 024, Tamilnadu, India
;
    'Butcher, Ray J.' .
;
Department of Chemistry,
Howard University
525 College Street NW, Washington, DC 20059, USA
;
    'Jasinski, Jerry P.' .
;
Department of Chemistry,
Keene State College,
229 Main Street, Keene, NH 03435-2001, USA
;
_shelxl_version_number     2014/6
data_I
_audit_creation_method
;
Olex2 1.2
(compiled 2015.01.26 svn.r3150 for OlexSys, GUI svn.r4998)
;
_publ_contact_author_name     ' '
_publ_contact_author_address     ?
_publ_contact_author_email     ?
_publ_contact_author_phone     ?
_database_code_depnum_ccdc_archive     'CCDC 1405154'
_chemical_name_systematic
;
2-Amino-4,6-dimethoxypyrimidinium thiophene-2-carboxylate
;
_chemical_name_common     ?
_chemical_formula_moiety     'C6 H10 N3 O2 +, C5 H3 O2 S -'
_chemical_formula_sum     'C11 H13 N3 O4 S'
_chemical_formula_iupac     'C6 H10 N3 O2 +, C5 H3 O2 S -'
_chemical_formula_weight     283.30
_chemical_melting_point     ?
_shelx_space_group_comment
;
The symmetry employed for this shelxl refinement is uniquely defined
by the following loop, which should always be used as a source of
symmetry information in preference to the above space-group names.
They are only intended as comments.
;
_space_group_crystal_system     monoclinic
_space_group_name_H-M_alt     'P 21/n'
_space_group_name_Hall     '-P 2yn'
loop_
    _space_group_symop_operation_xyz
    'x, y, z'
    '-x+1/2, y+1/2, -z+1/2'
    '-x, -y, -z'
    'x-1/2, -y-1/2, z-1/2'
_cell_length_a     6.7335(3)
_cell_length_b     7.6307(4)
_cell_length_c     25.0638(10)
_cell_angle_alpha     90
_cell_angle_beta     93.928(4)
_cell_angle_gamma     90
_cell_volume     1284.78(10)
_cell_formula_units_Z     4
_cell_measurement_reflns_used     2092
_cell_measurement_theta_min     4.0390
_cell_measurement_theta_max     32.3960
_cell_measurement_temperature     173(2)
_exptl_crystal_description     irregular
_exptl_crystal_colour     colourless
_exptl_crystal_size_max     0.32
_exptl_crystal_size_mid     0.28
_exptl_crystal_size_min     0.14
_exptl_crystal_density_diffrn     1.465
_exptl_crystal_density_meas     ?
_exptl_crystal_density_method     ?
_exptl_crystal_F_000     592
_exptl_absorpt_coefficient_mu     0.266
_exptl_absorpt_correction_type     multi-scan
_exptl_absorpt_process_details
;
(CrysAlis RED; Agilent, 2012)
;
_shelx_estimated_absorpt_T_min     ?
_shelx_estimated_absorpt_T_max     ?
_exptl_absorpt_correction_T_min     0.78887
_exptl_absorpt_correction_T_max     1.00000
_diffrn_ambient_temperature     173(2)
_diffrn_radiation_type     MoK\a
_diffrn_radiation_wavelength     0.71073
_diffrn_measurement_device_type     'Agilent Eos Gemini'
_diffrn_measurement_method     '\w scans'
_diffrn_detector_area_resol_mean     16.0416
_diffrn_reflns_number     8844
_diffrn_reflns_av_R_equivalents     0.0276
_diffrn_reflns_theta_min     3.259
_diffrn_reflns_theta_max     32.736
_diffrn_reflns_theta_full     26.000
_diffrn_measured_fraction_theta_max     0.891
_diffrn_measured_fraction_theta_full     0.992
_diffrn_reflns_limit_h_min     -7
_diffrn_reflns_limit_h_max     9
_diffrn_reflns_limit_k_min     -11
_diffrn_reflns_limit_k_max     10
_diffrn_reflns_limit_l_min     -36
_diffrn_reflns_limit_l_max     33
_refine_special_details     ?
_reflns_number_total     4245
_reflns_number_gt     3071
_reflns_threshold_expression     I>2\s(I)
_refine_ls_structure_factor_coef     Fsqd
_refine_ls_matrix_type     full
_refine_ls_R_factor_all     0.0857
_refine_ls_R_factor_gt     0.0615
_refine_ls_wR_factor_gt     0.1676
_refine_ls_wR_factor_ref     0.1860
_refine_ls_goodness_of_fit_ref     1.050
_refine_ls_restrained_S_all     1.050
_refine_ls_number_reflns     4245
_refine_ls_number_parameters     174
_refine_ls_number_restraints     0
_refine_ls_hydrogen_treatment     constr
_refine_ls_weighting_scheme     calc
_refine_ls_weighting_details
              'w=1/[\s^2^(Fo^2^)+(0.0861P)^2^+0.9218P] where P=(Fo^2^+2Fc^2^)/3'
_atom_sites_solution_hydrogens     geom
_atom_sites_solution_primary     direct
_atom_sites_solution_secondary     ?
_refine_ls_shift/su_max     0.000
_refine_ls_shift/su_mean     0.000
_refine_diff_density_max     0.790
_refine_diff_density_min     -0.553
_refine_ls_extinction_method     none
_refine_ls_extinction_coef     .
loop_
    _atom_type_symbol
    _atom_type_description
    _atom_type_scat_dispersion_real
    _atom_type_scat_dispersion_imag
    _atom_type_scat_source
    'C' 'C' 0.0033 0.0016
                         'International Tables Vol C Tables 4.2.6.8 and 6.1.1.4'
    'H' 'H' 0.0000 0.0000
                         'International Tables Vol C Tables 4.2.6.8 and 6.1.1.4'
    'N' 'N' 0.0061 0.0033
                         'International Tables Vol C Tables 4.2.6.8 and 6.1.1.4'
    'O' 'O' 0.0106 0.0060
                         'International Tables Vol C Tables 4.2.6.8 and 6.1.1.4'
    'S' 'S' 0.1246 0.1234
                         'International Tables Vol C Tables 4.2.6.8 and 6.1.1.4'
_computing_data_collection
;
CrysAlis PRO (Agilent, 2012)
;
_computing_cell_refinement
;
CrysAlis PRO (Agilent, 2012)
;
_computing_data_reduction
;
CrysAlis RED (Agilent, 2012)
;
_computing_structure_solution
;
SUPERFLIP (Palatinus & Chapuis, 2007; Palatinus & van der Lee,
2008;
Palatinus <i>et al.</i>,  2012)
;
_computing_structure_refinement
;
SHELXL2014 (Sheldrick, 2015)
;
_computing_molecular_graphics
;
OLEX2 (Dolomanov <i>et al.</i>,  2009)
;
_computing_publication_material
;
OLEX2 (Dolomanov <i>et al.</i>,  2009)
;
loop_
    _atom_site_type_symbol
    _atom_site_label
    _atom_site_fract_x
    _atom_site_fract_y
    _atom_site_fract_z
    _atom_site_U_iso_or_equiv
    _atom_site_adp_type
    _atom_site_calc_flag
    _atom_site_occupancy
    _atom_site_disorder_assembly
    _atom_site_disorder_group
    O O1 0.3208(2) 0.1426(2) 0.38775(6) 0.0280(3) Uani d 1 . .
    O O2 0.2312(2) 0.1346(2) 0.57319(6) 0.0324(4) Uani d 1 . .
    N N1 0.5394(2) 0.2619(2) 0.44749(6) 0.0228(3) Uani d 1 . .
    H H1 0.6074 0.2925 0.4202 0.027 Uiso calc 1 . .
    N N2 0.5086(2) 0.2608(2) 0.54146(6) 0.0240(3) Uani d 1 . .
    N N3 0.7832(3) 0.3787(3) 0.50524(7) 0.0329(4) Uani d 1 . .
    H H3A 0.8323 0.4043 0.5377 0.039 Uiso calc 1 . .
    H H3B 0.8504 0.4053 0.4775 0.039 Uiso calc 1 . .
    C C1 0.6093(3) 0.3005(3) 0.49820(8) 0.0230(4) Uani d 1 . .
    C C2 0.3645(3) 0.1761(3) 0.43926(8) 0.0223(4) Uani d 1 . .
    C C3 0.2549(3) 0.1307(3) 0.48120(8) 0.0257(4) Uani d 1 . .
    H H3 0.1315 0.0706 0.4763 0.031 Uiso calc 1 . .
    C C4 0.3372(3) 0.1789(3) 0.53174(8) 0.0242(4) Uani d 1 . .
    C C5 0.1469(3) 0.0367(3) 0.37450(9) 0.0333(5) Uani d 1 . .
    H H5A 0.1320 0.0186 0.3357 0.050 Uiso calc 1 . .
    H H5B 0.0286 0.0966 0.3862 0.050 Uiso calc 1 . .
    H H5C 0.1617 -0.0769 0.3926 0.050 Uiso calc 1 . .
    C C6 0.3184(4) 0.1689(4) 0.62628(9) 0.0352(5) Uani d 1 . .
    H H6A 0.3659 0.2903 0.6284 0.053 Uiso calc 1 . .
    H H6B 0.4305 0.0890 0.6342 0.053 Uiso calc 1 . .
    H H6C 0.2182 0.1507 0.6523 0.053 Uiso calc 1 . .
    S S1 -0.15194(10) 0.54563(10) 0.26469(2) 0.0427(2) Uani d 1 . .
    O O1A -0.0066(2) 0.4332(2) 0.41417(6) 0.0326(4) Uani d 1 . .
    O O2A -0.2775(2) 0.3607(3) 0.36279(6) 0.0361(4) Uani d 1 . .
    C C1A 0.0377(5) 0.6516(4) 0.23842(10) 0.0434(6) Uani d 1 . .
    H H1A 0.0295 0.7014 0.2036 0.052 Uiso calc 1 . .
    C C2A 0.2037(4) 0.6582(4) 0.27227(11) 0.0431(6) Uani d 1 . .
    H H2A 0.3227 0.7142 0.2631 0.052 Uiso calc 1 . .
    C C3A 0.1860(3) 0.5737(3) 0.32322(8) 0.0268(4) Uani d 1 . .
    H H3AA 0.2874 0.5637 0.3513 0.032 Uiso calc 1 . .
    C C4A -0.0153(3) 0.5071(3) 0.32345(8) 0.0253(4) Uani d 1 . .
    C C5A -0.1048(3) 0.4276(3) 0.37009(8) 0.0250(4) Uani d 1 . .
loop_
    _atom_site_aniso_label
    _atom_site_aniso_U_11
    _atom_site_aniso_U_22
    _atom_site_aniso_U_33
    _atom_site_aniso_U_12
    _atom_site_aniso_U_13
    _atom_site_aniso_U_23
    O1 0.0286(7) 0.0348(8) 0.0209(7) -0.0082(6) 0.0042(5) -0.0050(6)
    O2 0.0321(8) 0.0437(10) 0.0228(7) -0.0045(7) 0.0110(6) 0.0022(6)
    N1 0.0241(7) 0.0250(8) 0.0196(7) -0.0027(6) 0.0044(6) 0.0006(6)
    N2 0.0269(8) 0.0271(8) 0.0185(7) 0.0015(6) 0.0054(6) 0.0015(6)
    N3 0.0316(9) 0.0479(12) 0.0193(8) -0.0135(8) 0.0023(7) -0.0005(8)
    C1 0.0267(9) 0.0229(9) 0.0198(8) 0.0003(7) 0.0039(7) 0.0016(7)
    C2 0.0241(9) 0.0214(9) 0.0217(8) -0.0009(7) 0.0032(7) -0.0006(7)
    C3 0.0241(9) 0.0279(10) 0.0256(9) -0.0034(7) 0.0062(7) 0.0015(8)
    C4 0.0275(9) 0.0243(9) 0.0217(9) 0.0032(7) 0.0079(7) 0.0029(7)
    C5 0.0321(10) 0.0379(12) 0.0296(11) -0.0087(9) 0.0009(8) -0.0066(9)
    C6 0.0372(11) 0.0494(14) 0.0202(9) 0.0037(10) 0.0101(8) -0.0003(9)
    S1 0.0476(4) 0.0578(5) 0.0226(3) 0.0000(3) 0.0015(2) 0.0018(3)
    O1A 0.0325(8) 0.0457(10) 0.0194(7) -0.0082(7) -0.0006(6) 0.0043(6)
    O2A 0.0340(8) 0.0530(11) 0.0213(7) -0.0147(7) 0.0015(6) 0.0006(7)
    C1A 0.0661(17) 0.0416(14) 0.0241(11) 0.0038(12) 0.0141(11) 0.0050(10)
    C2A 0.0517(15) 0.0439(15) 0.0354(13) -0.0110(11) 0.0155(11) 0.0029(11)
    C3A 0.0409(11) 0.0239(9) 0.0170(8) -0.0072(8) 0.0112(7) 0.0013(7)
    C4A 0.0311(10) 0.0277(10) 0.0171(8) 0.0014(8) 0.0026(7) 0.0002(7)
    C5A 0.0291(9) 0.0277(10) 0.0186(8) -0.0026(7) 0.0034(7) -0.0002(7)
_geom_special_details
;
All e.s.d.'s (except the e.s.d. in the dihedral angle between two l.s. planes)
are estimated using the full covariance matrix. The cell e.s.d.'s are taken
into account individually in the estimation of e.s.d.'s in distances, angles
and torsion angles; correlations between e.s.d.'s in cell parameters are only
used when they are defined by crystal symmetry. An approximate (isotropic)
treatment of cell e.s.d.'s is used for estimating e.s.d.'s involving l.s.
planes.
;
loop_
    _geom_bond_atom_site_label_1
    _geom_bond_atom_site_label_2
    _geom_bond_site_symmetry_2
    _geom_bond_distance
    _geom_bond_publ_flag
    O1 C2 . 1.329(2) ?
    O1 C5 . 1.443(3) ?
    O2 C4 . 1.343(2) ?
    O2 C6 . 1.441(3) ?
    N1 H1 . 0.8800 ?
    N1 C1 . 1.357(2) ?
    N1 C2 . 1.351(3) ?
    N2 C1 . 1.352(2) ?
    N2 C4 . 1.321(3) ?
    N3 H3A . 0.8800 ?
    N3 H3B . 0.8800 ?
    N3 C1 . 1.315(3) ?
    C2 C3 . 1.370(3) ?
    C3 H3 . 0.9500 ?
    C3 C4 . 1.396(3) ?
    C5 H5A . 0.9800 ?
    C5 H5B . 0.9800 ?
    C5 H5C . 0.9800 ?
    C6 H6A . 0.9800 ?
    C6 H6B . 0.9800 ?
    C6 H6C . 0.9800 ?
    S1 C1A . 1.683(3) ?
    S1 C4A . 1.708(2) ?
    O1A C5A . 1.249(2) ?
    O2A C5A . 1.272(3) ?
    C1A H1A . 0.9500 ?
    C1A C2A . 1.357(4) ?
    C2A H2A . 0.9500 ?
    C2A C3A . 1.443(3) ?
    C3A H3AA . 0.9500 ?
    C3A C4A . 1.448(3) ?
    C4A C5A . 1.481(3) ?
loop_
    _geom_angle_atom_site_label_1
    _geom_angle_atom_site_label_2
    _geom_angle_atom_site_label_3
    _geom_angle_site_symmetry_1
    _geom_angle_site_symmetry_3
    _geom_angle
    _geom_angle_publ_flag
    C2 O1 C5 . . 116.97(16) ?
    C4 O2 C6 . . 117.66(17) ?
    C1 N1 H1 . . 120.3 ?
    C2 N1 H1 . . 120.3 ?
    C2 N1 C1 . . 119.40(16) ?
    C4 N2 C1 . . 115.98(17) ?
    H3A N3 H3B . . 120.0 ?
    C1 N3 H3A . . 120.0 ?
    C1 N3 H3B . . 120.0 ?
    N2 C1 N1 . . 122.80(18) ?
    N3 C1 N1 . . 118.20(17) ?
    N3 C1 N2 . . 119.00(18) ?
    O1 C2 N1 . . 111.98(16) ?
    O1 C2 C3 . . 126.99(18) ?
    N1 C2 C3 . . 121.02(18) ?
    C2 C3 H3 . . 122.3 ?
    C2 C3 C4 . . 115.38(18) ?
    C4 C3 H3 . . 122.3 ?
    O2 C4 C3 . . 115.91(18) ?
    N2 C4 O2 . . 118.68(18) ?
    N2 C4 C3 . . 125.40(17) ?
    O1 C5 H5A . . 109.5 ?
    O1 C5 H5B . . 109.5 ?
    O1 C5 H5C . . 109.5 ?
    H5A C5 H5B . . 109.5 ?
    H5A C5 H5C . . 109.5 ?
    H5B C5 H5C . . 109.5 ?
    O2 C6 H6A . . 109.5 ?
    O2 C6 H6B . . 109.5 ?
    O2 C6 H6C . . 109.5 ?
    H6A C6 H6B . . 109.5 ?
    H6A C6 H6C . . 109.5 ?
    H6B C6 H6C . . 109.5 ?
    C1A S1 C4A . . 92.37(12) ?
    S1 C1A H1A . . 123.6 ?
    C2A C1A S1 . . 112.83(19) ?
    C2A C1A H1A . . 123.6 ?
    C1A C2A H2A . . 122.5 ?
    C1A C2A C3A . . 115.0(2) ?
    C3A C2A H2A . . 122.5 ?
    C2A C3A H3AA . . 126.4 ?
    C2A C3A C4A . . 107.1(2) ?
    C4A C3A H3AA . . 126.4 ?
    C3A C4A S1 . . 112.68(14) ?
    C3A C4A C5A . . 125.34(18) ?
    C5A C4A S1 . . 121.78(16) ?
    O1A C5A O2A . . 124.37(18) ?
    O1A C5A C4A . . 117.69(18) ?
    O2A C5A C4A . . 117.92(18) ?
loop_
    _geom_torsion_atom_site_label_1
    _geom_torsion_atom_site_label_2
    _geom_torsion_atom_site_label_3
    _geom_torsion_atom_site_label_4
    _geom_torsion_site_symmetry_1
    _geom_torsion_site_symmetry_2
    _geom_torsion_site_symmetry_3
    _geom_torsion_site_symmetry_4
    _geom_torsion
    _geom_torsion_publ_flag
    O1 C2 C3 C4 . . . . 178.67(19) ?
    N1 C2 C3 C4 . . . . -0.2(3) ?
    C1 N1 C2 O1 . . . . -177.64(17) ?
    C1 N1 C2 C3 . . . . 1.3(3) ?
    C1 N2 C4 O2 . . . . 179.44(18) ?
    C1 N2 C4 C3 . . . . 0.4(3) ?
    C2 N1 C1 N2 . . . . -1.8(3) ?
    C2 N1 C1 N3 . . . . 177.7(2) ?
    C2 C3 C4 O2 . . . . -179.84(19) ?
    C2 C3 C4 N2 . . . . -0.7(3) ?
    C4 N2 C1 N1 . . . . 0.9(3) ?
    C4 N2 C1 N3 . . . . -178.5(2) ?
    C5 O1 C2 N1 . . . . 174.26(18) ?
    C5 O1 C2 C3 . . . . -4.7(3) ?
    C6 O2 C4 N2 . . . . -4.2(3) ?
    C6 O2 C4 C3 . . . . 174.98(19) ?
    S1 C1A C2A C3A . . . . 0.3(3) ?
    S1 C4A C5A O1A . . . . -167.06(17) ?
    S1 C4A C5A O2A . . . . 11.8(3) ?
    C1A S1 C4A C3A . . . . -1.39(18) ?
    C1A S1 C4A C5A . . . . 173.67(19) ?
    C1A C2A C3A C4A . . . . -1.3(3) ?
    C2A C3A C4A S1 . . . . 1.7(2) ?
    C2A C3A C4A C5A . . . . -173.1(2) ?
    C3A C4A C5A O1A . . . . 7.3(3) ?
    C3A C4A C5A O2A . . . . -173.8(2) ?
    C4A S1 C1A C2A . . . . 0.6(2) ?
loop_
    _geom_hbond_atom_site_label_D
    _geom_hbond_atom_site_label_H
    _geom_hbond_atom_site_label_A
    _geom_hbond_site_symmetry_A
    _geom_hbond_distance_DH
    _geom_hbond_distance_HA
    _geom_hbond_distance_DA
    _geom_hbond_angle_DHA
    N1 H1 O1A 1_655 0.88 2.83 3.479(2) 132.2
    N1 H1 O2A 1_655 0.88 1.76 2.637(2) 174.7
    N3 H3A O1A 3_666 0.88 2.04 2.826(2) 147.7
    N3 H3B O1A 1_655 0.88 1.92 2.798(2) 172.8
    C5 H5B O1A . 0.98 2.68 3.369(3) 127.9
    C6 H6B O1 3_656 0.98 2.52 3.434(3) 155.0
    C1A H1A O1 2 0.95 2.60 3.365(3) 137.5
    C1A H1A O2A 2_455 0.95 2.60 3.383(3) 140.4
_shelx_hkl_checksum     12102
_shelx_res_file
;
TITL RAJ-2 in P2(1)/n
CELL 0.71073 6.733464 7.630712 25.063837 90 93.9282 90
ZERR 4 0.000331 0.000401 0.000951 0 0.0038 0
LATT 1
SYMM 0.5-X,0.5+Y,0.5-Z
SFAC C H N O S
UNIT 44 52 12 16 4
EQIV $1 1+X,+Y,+Z
EQIV $2 1-X,1-Y,1-Z
EQIV $3 1-X,-Y,1-Z
EQIV $4 0.5-X,0.5+Y,0.5-Z
EQIV $5 -0.5-X,0.5+Y,0.5-Z
L.S. 50
PLAN  20
TEMP -100(2)
HTAB N3 O1A_$1
HTAB N3 O1A_$2
HTAB N1 O1A_$1
HTAB N1 O2A_$1
HTAB C5 O1A
HTAB C6 O1_$3
HTAB C1A O1_$4
HTAB C1A O2A_$5
MORE -1
BOND $H
CONF
fmap 2 53
acta 52
OMIT -2 0 10
OMIT 2 2 2
OMIT -1 0 1
OMIT 2 0 8
OMIT 2 2 0
OMIT -2 0 14
OMIT 2 1 1
OMIT 1 2 13
OMIT 3 1 2
OMIT 0 2 10
OMIT 0 0 12
OMIT 2 0 2
OMIT -2 2 2
OMIT -1 0 5
OMIT 2 0 10
OMIT 1 1 9
OMIT 3 0 3
REM <olex2.extras>
REM <HklSrc "%.\\RAJ-2.hkl">
REM </olex2.extras>
WGHT    0.086100    0.921800
FVAR       5.52068
O1    4    0.320824    0.142604    0.387749    11.00000    0.02863    0.03477 =
         0.02087   -0.00501    0.00419   -0.00819
O2    4    0.231220    0.134648    0.573191    11.00000    0.03206    0.04372 =
         0.02279    0.00217    0.01102   -0.00446
N1    3    0.539369    0.261919    0.447487    11.00000    0.02411    0.02502 =
         0.01965    0.00060    0.00441   -0.00274
AFIX  43
H1    2    0.607361    0.292527    0.420211    11.00000   -1.20000
AFIX   0
N2    3    0.508589    0.260774    0.541463    11.00000    0.02685    0.02709 =
         0.01853    0.00148    0.00545    0.00155
N3    3    0.783154    0.378688    0.505242    11.00000    0.03157    0.04791 =
         0.01926   -0.00050    0.00234   -0.01353
AFIX  93
H3A   2    0.832301    0.404346    0.537741    11.00000   -1.20000
H3B   2    0.850359    0.405340    0.477454    11.00000   -1.20000
AFIX   0
C1    1    0.609270    0.300512    0.498202    11.00000    0.02669    0.02287 =
         0.01979    0.00162    0.00385    0.00026
C2    1    0.364529    0.176121    0.439258    11.00000    0.02408    0.02144 =
         0.02174   -0.00064    0.00324   -0.00092
C3    1    0.254931    0.130722    0.481201    11.00000    0.02413    0.02795 =
         0.02561    0.00147    0.00624   -0.00336
AFIX  43
H3    2    0.131487    0.070619    0.476252    11.00000   -1.20000
AFIX   0
C4    1    0.337160    0.178874    0.531737    11.00000    0.02748    0.02427 =
         0.02174    0.00287    0.00785    0.00319
C5    1    0.146861    0.036716    0.374498    11.00000    0.03211    0.03794 =
         0.02959   -0.00664    0.00090   -0.00874
AFIX 137
H5A   2    0.132047    0.018552    0.335722    11.00000   -1.50000
H5B   2    0.028643    0.096571    0.386208    11.00000   -1.50000
H5C   2    0.161739   -0.076894    0.392564    11.00000   -1.50000
AFIX   0
C6    1    0.318438    0.168897    0.626275    11.00000    0.03720    0.04936 =
         0.02021   -0.00032    0.01009    0.00365
AFIX 137
H6A   2    0.365863    0.290275    0.628447    11.00000   -1.50000
H6B   2    0.430540    0.088981    0.634178    11.00000   -1.50000
H6C   2    0.218228    0.150728    0.652303    11.00000   -1.50000
AFIX   0
S1    5   -0.151940    0.545630    0.264688    11.00000    0.04764    0.05775 =
         0.02257    0.00178    0.00146    0.00003
O1A   4   -0.006614    0.433243    0.414166    11.00000    0.03252    0.04567 =
         0.01943    0.00432   -0.00060   -0.00817
O2A   4   -0.277480    0.360710    0.362790    11.00000    0.03396    0.05301 =
         0.02134    0.00063    0.00154   -0.01474
C1A   1    0.037742    0.651551    0.238425    11.00000    0.06614    0.04159 =
         0.02409    0.00499    0.01410    0.00378
AFIX  43
H1A   2    0.029481    0.701387    0.203609    11.00000   -1.20000
AFIX   0
C2A   1    0.203708    0.658187    0.272269    11.00000    0.05174    0.04392 =
         0.03535    0.00285    0.01550   -0.01103
AFIX  43
H2A   2    0.322654    0.714244    0.263099    11.00000   -1.20000
AFIX   0
C3A   1    0.186004    0.573733    0.323225    11.00000    0.04089    0.02387 =
         0.01700    0.00134    0.01116   -0.00725
AFIX  43
H3AA  2    0.287363    0.563715    0.351346    11.00000   -1.20000
AFIX   0
C4A   1   -0.015267    0.507119    0.323448    11.00000    0.03112    0.02765 =
         0.01713    0.00021    0.00262    0.00136
C5A   1   -0.104764    0.427589    0.370090    11.00000    0.02909    0.02768 =
         0.01855   -0.00022    0.00335   -0.00257
HKLF 4
REM  RAJ-2 in P2(1)/n
REM R1 =  0.0615 for    3071 Fo > 4sig(Fo)  and  0.0857 for all    4245 data
REM    174 parameters refined using      0 restraints
END
WGHT      0.0861      0.9218
REM Highest difference peak  0.790,  deepest hole -0.553,  1-sigma level  0.077
Q1    1   0.2312  0.5713  0.3320  11.00000  0.05    0.79
Q2    1   0.1330  0.5362  0.3216  11.00000  0.05    0.73
Q3    1   0.1608  0.6185  0.3188  11.00000  0.05    0.70
Q4    1   0.3056  0.1466  0.4610  11.00000  0.05    0.43
Q5    1  -0.0863  0.5209  0.3033  11.00000  0.05    0.37
Q6    1   0.5449  0.2859  0.5230  11.00000  0.05    0.35
Q7    1   0.2806  0.1590  0.5561  11.00000  0.05    0.33
Q8    1  -0.0638  0.4577  0.3421  11.00000  0.05    0.33
Q9    1   0.5493  0.2572  0.5541  11.00000  0.05    0.27
Q10   1  -0.0733  0.6060  0.2378  11.00000  0.05    0.26
Q11   1  -0.2250  0.4138  0.3602  11.00000  0.05    0.25
Q12   1   0.2860  0.1793  0.4997  11.00000  0.05    0.25
Q13   1   0.4505  0.2246  0.4407  11.00000  0.05    0.24
Q14   1  -0.2004  0.3469  0.3724  11.00000  0.05    0.23
Q15   1   0.3181  0.2414  0.3815  11.00000  0.05    0.21
Q16   1   0.4140  0.2165  0.5373  11.00000  0.05    0.21
Q17   1   0.6700  0.4004  0.5016  11.00000  0.05    0.21
Q18   1  -0.2954  0.5627  0.2603  11.00000  0.05    0.21
Q19   1  -0.0734  0.7202  0.1989  11.00000  0.05    0.21
Q20   1   0.6645  0.3247  0.3919  11.00000  0.05    0.21
;
_shelx_res_checksum     61360
_shelxl_version_number     2014/6
