# Supplementary material for: Crystal structure of 2-amino-4,6-di­meth­oxy­pyrimidinium thio­phene-2-carboxyl­ate
Source: Acta Crystallogr E Crystallogr Commun. 2015 Jun 13;71(Pt 7):o479–80. doi: 10.1107/S2056989015010907 (PMC4518905; doi:10.1107/S2056989015010907)
Supplement: Supplementary file 2 [file e-71-0o479-Isup2.hkl]

#
# h,k,l, Fc-squared, Fo-squared, sigma(Fo-squared), status flag
#
data_I
_shelx_title ' RAJ-2 in P2(1)/n'
_shelx_refln_list_code          4
_shelx_F_calc_maximum      178.39
_exptl_crystal_F_000       592.00
_reflns_d_resolution_high  0.6571

loop_
 _space_group_symop_operation_xyz
 'x, y, z'
 '-x+1/2, y+1/2, -z+1/2'
 '-x, -y, -z'
 'x-1/2, -y-1/2, z-1/2'

_cell_length_a     6.7335
_cell_length_b     7.6307
_cell_length_c    25.0638
_cell_angle_alpha  90.000
_cell_angle_beta   93.928
_cell_angle_gamma  90.000

_shelx_F_squared_multiplier     1.000

loop_
 _refln_index_h
 _refln_index_k
 _refln_index_l
 _refln_F_squared_calc
 _refln_F_squared_meas
 _refln_F_squared_sigma
 _refln_observed_status
   2   0   0       4283.56       4570.14        60.40 o
   4   0   0        312.45        397.12        10.94 o
   6   0   0        985.54        888.00        21.29 o
   8   0   0        122.51        115.91        16.71 o
   1   1   0      11529.28      11774.84        81.86 o
   2   1   0        929.75       1087.67         9.43 o
   3   1   0        681.89        686.26         8.02 o
   4   1   0        920.94       1168.27        12.60 o
   5   1   0        463.40        482.63         9.75 o
   6   1   0          0.02          0.45         2.54 o
   7   1   0        173.00        163.56         6.74 o
   8   1   0          3.48          4.92         2.82 o
   9   1   0          2.22          5.05         6.34 o
   0   2   0          0.13          0.19         1.15 o
   1   2   0      31823.31      32181.36       301.74 o
   3   2   0       1371.36       1516.93        16.40 o
   4   2   0        275.31        249.18         5.72 o
   5   2   0        221.90        223.03         8.26 o
   6   2   0         98.01         95.69         5.93 o
   7   2   0          1.35         -1.34         2.27 o
   8   2   0          9.68         21.94         4.60 o
   9   2   0          0.44         -5.50         5.50 o
   1   3   0         12.66         11.15         1.57 o
   2   3   0         53.26        120.73         3.22 o
   3   3   0        909.09       1149.70        20.40 o
   4   3   0        335.46        265.39         7.92 o
   5   3   0         31.81         43.12         8.98 o
   6   3   0        163.18        172.36         9.34 o
   7   3   0          1.24         -0.15         2.94 o
   8   3   0         14.10         13.15         4.09 o
   9   3   0         70.29         74.03         8.18 o
   0   4   0       1447.46       1657.85        36.87 o
   1   4   0       2335.50       2263.29        32.20 o
   2   4   0       4937.89       5490.98        50.84 o
   3   4   0          2.08          3.59         0.90 o
   4   4   0        213.01        207.32         7.50 o
   5   4   0        178.43        165.77         8.67 o
   6   4   0        195.10        170.97         9.59 o
   7   4   0         35.87         47.27         5.89 o
   8   4   0          9.84          9.98         5.40 o
   9   4   0         12.85         17.46        10.22 o
   1   5   0         77.39         75.80         5.35 o
   2   5   0       1676.79       1753.96        23.71 o
   3   5   0         12.04          9.12         1.69 o
   4   5   0        206.44        201.79         7.77 o
   5   5   0         19.69         13.27         4.01 o
   6   5   0          0.02          6.52         3.41 o
   7   5   0          8.15          4.48         6.22 o
   8   5   0        186.74        214.30        15.96 o
   9   5   0         12.90          9.60         4.28 o
   0   6   0         87.36         87.08         8.90 o
   1   6   0        670.22        654.48        14.37 o
   2   6   0        500.46        506.26        12.19 o
   3   6   0        571.78        583.66        21.58 o
   4   6   0         18.65         16.25         3.68 o
   5   6   0         22.99         13.70         3.60 o
   6   6   0          3.68          7.34         3.99 o
   7   6   0          0.12          5.56         5.20 o
   8   6   0          3.21         -1.79         6.28 o
   1   7   0         42.53         46.79         4.52 o
   2   7   0          2.06          2.58         2.17 o
   3   7   0         36.35         34.33         4.24 o
   4   7   0          9.37          9.59         5.01 o
   5   7   0          8.47          9.08         4.40 o
   6   7   0         52.46         49.95         9.43 o
   7   7   0          0.79          2.26         4.16 o
   0   8   0         10.27          7.32         5.22 o
   1   8   0         45.75         45.33         8.86 o
   2   8   0          0.74         -5.37         5.37 o
   3   8   0         75.16         69.43        10.34 o
   4   8   0        537.64        523.86        28.07 o
   5   8   0          0.02          3.96         6.61 o
   6   8   0         21.21         22.57         7.08 o
   1   9   0        166.33        174.80        15.62 o
   2   9   0         62.21         64.16        10.79 o
   3   9   0         70.32         84.76        11.77 o
   4   9   0          5.16          1.60         5.92 o
   5   9   0          8.74         12.47         4.56 o
   0  10   0        127.03        132.83        14.91 o
   1  10   0          7.56          5.60         9.08 o
   2  10   0          8.87         14.33         6.63 o
   3  10   0         29.85         37.25         9.26 o
   1  11   0         33.38         29.67         5.98 o
   2  11   0         50.94         30.87         8.41 o
  -9   0   1        103.26        103.46        14.52 o
  -7   0   1         59.44         46.37         5.18 o
  -5   0   1          0.73          2.84         2.28 o
  -3   0   1        297.05        331.71        11.50 o
   3   0   1         27.09         25.87         2.74 o
   5   0   1         26.55         10.86         2.85 o
   7   0   1          2.10          3.97         2.90 o
   9   0   1          0.42         11.14         7.38 o
  -9   1   1          5.32         10.05         4.55 o
  -8   1   1        137.41        141.93        16.74 o
  -7   1   1         25.56         27.31         3.22 o
  -6   1   1        260.10        282.90         8.04 o
  -5   1   1        882.90        939.73        16.63 o
  -4   1   1        270.62        434.35         8.37 o
  -3   1   1          0.54          0.05         0.76 o
  -2   1   1       6464.33       5824.19        35.64 o
  -1   1   1          6.02          4.49         0.99 o
   1   1   1       3442.57       3508.34        26.16 o
   3   1   1       2158.08       2476.07        19.98 o
   4   1   1        139.34         95.19         4.60 o
   5   1   1         35.88         48.42         3.38 o
   6   1   1        321.73        299.31         8.49 o
   7   1   1         14.94         11.36         2.45 o
   8   1   1         70.59         80.14         6.41 o
   9   1   1          0.64          4.32         5.25 o
  -9   2   1         28.01         34.92         9.03 o
  -8   2   1        102.00         93.80         9.05 o
  -7   2   1        211.95        185.57         8.71 o
  -6   2   1        373.07        349.30        10.86 o
  -5   2   1          2.65          6.14         0.91 o
  -4   2   1        118.18         91.74         2.77 o
  -3   2   1        249.43        322.69         6.51 o
  -2   2   1        693.42        718.04        10.64 o
  -1   2   1      15304.56      14358.98       113.93 o
   0   2   1       1696.24       1867.16        29.48 o
   1   2   1       7676.42       8969.92        80.84 o
   2   2   1        392.27        416.39         6.44 o
   3   2   1        221.12        240.33         9.55 o
   4   2   1        699.02        751.83        10.53 o
   5   2   1        405.58        359.10         7.61 o
   6   2   1        103.95         99.03         6.03 o
   7   2   1        101.17         75.02         6.96 o
   8   2   1         10.72         14.26         4.05 o
   9   2   1          0.45         -0.61         6.99 o
  -9   3   1         66.99         68.26        11.67 o
  -8   3   1         22.31         23.54         4.68 o
  -7   3   1          0.01          5.91         3.27 o
  -6   3   1        160.32        131.50         8.12 o
  -5   3   1         27.01         32.77         3.95 o
  -4   3   1        114.33        101.48         4.43 o
  -3   3   1       1802.48       2107.47        30.71 o
  -2   3   1        968.76        924.60        16.32 o
  -1   3   1          5.21         12.18         1.49 o
   0   3   1       1545.66       1744.54        54.34 o
   1   3   1        107.41        112.56         3.77 o
   2   3   1       4308.90       4370.06        34.12 o
   3   3   1        622.16        627.07        11.54 o
   4   3   1        271.19        259.74         8.12 o
   5   3   1        392.57        392.79        12.79 o
   6   3   1         22.96         24.48         8.14 o
   7   3   1          8.59         15.85         3.92 o
   8   3   1         10.55         14.90         4.43 o
   9   3   1          7.63         11.43         4.23 o
  -9   4   1          6.91          3.87         4.12 o
  -8   4   1          4.62          0.50         3.04 o
  -7   4   1        115.41        100.12         8.16 o
  -6   4   1         14.03         18.37         3.96 o
  -5   4   1         54.96         43.77         4.77 o
  -4   4   1        318.16        286.71         9.64 o
  -3   4   1         50.88         49.73         4.34 o
  -2   4   1        267.77        289.58         6.30 o
  -1   4   1         88.11         83.36         4.92 o
   0   4   1        377.70        377.59        10.69 o
   1   4   1        496.61        538.71        10.60 o
   2   4   1       4381.54       4741.75        44.61 o
   3   4   1       1007.92       1092.37        14.63 o
   4   4   1         52.86         44.55         3.71 o
   5   4   1          1.89          2.34         2.33 o
   6   4   1        195.97        164.68        15.02 o
   7   4   1         24.40         16.47         4.27 o
   8   4   1         19.52         10.98         3.94 o
   9   4   1         36.89         41.40         6.48 o
  -9   5   1          2.39         18.20         7.37 o
  -8   5   1         38.05         44.74         6.43 o
  -7   5   1         82.67         67.70         6.97 o
  -6   5   1          7.82         13.53         3.59 o
  -5   5   1          0.76          2.35         2.40 o
  -4   5   1          4.42          4.41         4.11 o
  -3   5   1         56.51         57.03         4.16 o
  -2   5   1        272.51        335.12         8.80 o
  -1   5   1        284.31        326.53        13.09 o
   0   5   1         20.37         20.54         3.09 o
   1   5   1        887.96       1007.61        16.94 o
   2   5   1         14.24         18.97         2.95 o
   3   5   1        140.45        145.17         7.05 o
   4   5   1        259.20        285.57         9.98 o
   5   5   1         74.29         65.91         5.84 o
   6   5   1        130.47        126.06         8.65 o
   7   5   1          0.35          2.81         3.49 o
   8   5   1          0.00          3.26         4.83 o
   9   5   1         73.55         76.04         8.45 o
  -8   6   1          9.00          1.60         3.58 o
  -7   6   1          0.73          5.83         3.62 o
  -6   6   1         19.34         19.88         3.98 o
  -5   6   1         24.42         21.51         3.43 o
  -4   6   1         86.21         93.02         5.83 o
  -3   6   1        184.89        179.80         7.69 o
  -2   6   1        284.30        282.52        12.50 o
  -1   6   1         43.69         47.08         4.93 o
   0   6   1        320.08        320.31        12.05 o
   1   6   1          6.27         15.66         3.29 o
   2   6   1         49.29         46.52         3.26 o
   3   6   1        873.48        899.45        14.95 o
   4   6   1         19.08         20.03         4.46 o
   5   6   1          4.01          2.21         2.58 o
   6   6   1         17.22         25.06        10.00 o
   7   6   1         10.96         10.54         3.96 o
   8   6   1          0.23         -1.88         3.91 o
  -7   7   1         23.19         12.26         6.02 o
  -6   7   1          0.13          9.67         5.67 o
  -5   7   1         37.39         55.39         5.26 o
  -4   7   1          1.11          0.88         3.90 o
  -3   7   1         54.76         59.59         4.98 o
  -2   7   1         89.51         88.56        15.08 o
  -1   7   1         26.31         37.39         6.35 o
   0   7   1        654.79        683.31        19.51 o
   1   7   1        294.80        308.26        10.42 o
   2   7   1         98.69        103.24         5.10 o
   3   7   1          1.98          1.69         2.00 o
   4   7   1         24.01         35.87         8.13 o
   5   7   1         32.65         30.09         5.29 o
   6   7   1          0.96          8.51         5.59 o
   7   7   1         84.06         85.84        11.88 o
  -6   8   1         17.78         24.06         6.34 o
  -5   8   1          0.08         11.41         4.83 o
  -4   8   1          2.61         26.62         9.28 o
  -3   8   1        183.61        200.29        17.11 o
  -2   8   1          0.00          0.67         3.56 o
  -1   8   1         34.67         40.43         5.80 o
   0   8   1        176.67        193.54        15.62 o
   1   8   1         10.19         10.34         4.85 o
   2   8   1         18.80         14.45         5.64 o
   3   8   1         42.36         55.32         9.66 o
   4   8   1         92.42        134.35        14.75 o
   5   8   1         75.06         78.94        12.53 o
   6   8   1          6.52          2.94         4.51 o
  -5   9   1          4.46          7.15         4.08 o
  -4   9   1          0.91          9.60         7.00 o
  -3   9   1          3.02          7.66         6.14 o
  -2   9   1          3.43          9.90         5.73 o
  -1   9   1          0.26         10.14         6.70 o
   0   9   1         87.10         88.35        11.43 o
   1   9   1        136.53        144.30        14.66 o
   2   9   1         26.54         30.41         7.09 o
   3   9   1          3.96         20.56         7.25 o
   4   9   1          9.74         17.27         6.24 o
   5   9   1          1.26          0.99         7.54 o
  -3  10   1         22.21         38.17         9.61 o
  -2  10   1         25.94         17.79         6.09 o
  -1  10   1          0.35         -4.00         4.86 o
   0  10   1          2.69         11.02         5.54 o
   1  10   1          3.29         14.00         5.71 o
   2  10   1          0.64         13.43         6.35 o
   3  10   1         25.74         18.37         6.72 o
  -1  11   1          0.31          7.76         4.16 o
   0  11   1          2.91         -0.93         3.99 o
   1  11   1          0.14         -0.01         3.70 o
  -8   0   2         80.73         64.95         6.61 o
  -6   0   2        404.96        393.56        13.18 o
  -4   0   2       1639.76       1901.91        28.14 o
  -2   0   2         20.76         49.08         1.34 o
   4   0   2        326.26        234.21         8.50 o
   6   0   2         44.72         27.84         4.38 o
   8   0   2         85.57         70.27         7.23 o
  -9   1   2         50.93         56.06         7.76 o
  -8   1   2          0.09         -0.11         4.28 o
  -7   1   2         50.36         39.57         3.38 o
  -6   1   2         52.58         58.13         3.77 o
  -5   1   2         64.88         57.30         3.42 o
  -4   1   2        636.90        665.23         7.95 o
  -3   1   2       2169.14       2219.85        16.50 o
  -2   1   2        227.91        267.63         3.72 o
  -1   1   2         57.77         89.79         3.11 o
   1   1   2       5890.88       5472.27        39.43 o
   2   1   2        385.39        351.01         5.61 o
   4   1   2        920.75       1005.61        13.75 o
   5   1   2         74.64         89.00         4.31 o
   6   1   2        128.82        132.61         5.78 o
   7   1   2         57.23         65.88         4.54 o
   8   1   2         17.13         18.65         4.34 o
   9   1   2          3.54         -1.09         5.06 o
  -9   2   2         13.41          8.77         6.41 o
  -8   2   2         13.42         16.69         3.49 o
  -7   2   2         96.77         75.06         5.71 o
  -6   2   2        114.01         93.82         5.76 o
  -5   2   2         20.49         13.67         2.49 o
  -4   2   2        734.83        790.27        12.32 o
  -3   2   2        493.54        575.04         8.95 o
  -1   2   2       2880.39       2879.17        31.02 o
   0   2   2      10205.28      10920.51       155.12 o
   1   2   2       7616.32       7290.64        58.74 o
   3   2   2         16.14         21.57         3.35 o
   4   2   2         13.47         -0.74         1.00 o
   5   2   2        118.57        125.56         7.19 o
   6   2   2        404.88        377.53        13.90 o
   7   2   2          2.87          2.96         3.01 o
   8   2   2         29.41         24.49         4.76 o
   9   2   2         87.15         66.35         7.68 o
  -9   3   2         29.80         24.29         8.23 o
  -8   3   2          1.29         -3.79         9.13 o
  -7   3   2         35.72         39.64         5.24 o
  -6   3   2         18.83         24.82         3.74 o
  -5   3   2         45.03         40.29         6.49 o
  -4   3   2          0.34         -0.14         1.52 o
  -3   3   2       1375.73       1538.57        24.86 o
  -2   3   2        181.48         80.82         7.17 o
  -1   3   2          2.87          9.63         1.42 o
   0   3   2        620.44        651.95        14.68 o
   1   3   2         52.68         36.61         2.28 o
   2   3   2       2246.24       2317.08        23.83 o
   3   3   2        715.50        692.32         9.38 o
   4   3   2          1.15         -0.68         0.73 o
   5   3   2          4.55         12.14         3.59 o
   6   3   2         35.22         34.62         4.81 o
   7   3   2        138.91        140.76         9.42 o
   8   3   2         84.03         79.78         7.81 o
   9   3   2          4.72         10.69         4.09 o
  -9   4   2          3.12         -1.53         4.89 o
  -8   4   2         26.30         18.51         5.43 o
  -7   4   2         31.22         33.07         5.12 o
  -6   4   2         37.89         31.91         9.24 o
  -5   4   2          3.82          1.49         3.18 o
  -4   4   2          6.09          7.19         2.26 o
  -3   4   2        361.67        410.64        12.08 o
  -2   4   2        832.66        919.07        16.46 o
  -1   4   2          3.07         20.28         2.77 o
   0   4   2        276.89        219.42         7.96 o
   1   4   2         63.24         21.83         2.36 o
   2   4   2       2336.74       2403.53        25.89 o
   3   4   2        176.90        220.76         5.85 o
   4   4   2          1.03         -0.32         0.87 o
   5   4   2          3.39          2.06         2.59 o
   6   4   2          0.37          5.98         8.01 o
   7   4   2          1.33          5.88         3.45 o
   8   4   2          2.54          9.28         3.70 o
   9   4   2         10.40         24.89         5.39 o
  -9   5   2          2.69         15.62         7.20 o
  -8   5   2          0.89          3.25         6.36 o
  -7   5   2          6.27         12.58         4.09 o
  -6   5   2          3.31          2.80         2.48 o
  -5   5   2          0.65         -2.30         2.30 o
  -4   5   2         15.67         11.09         2.72 o
  -3   5   2         68.61         92.03         5.38 o
  -2   5   2         23.28         46.14         5.13 o
  -1   5   2        183.11        186.34        14.16 o
   0   5   2          1.23          1.15         2.19 o
   1   5   2        264.75        273.00         8.18 o
   2   5   2        423.21        415.24         8.14 o
   3   5   2         76.59         83.62         3.99 o
   4   5   2         34.01         29.76         3.26 o
   5   5   2         30.94         26.15         4.03 o
   6   5   2         49.66         47.29         8.13 o
   7   5   2          0.13          4.45         6.37 o
   8   5   2          4.21          6.47         3.48 o
   9   5   2         69.14         82.98         9.07 o
  -8   6   2          2.54          5.17         3.02 o
  -7   6   2         44.71         39.20         5.69 o
  -6   6   2          9.24          7.60         3.17 o
  -5   6   2        118.70        119.22         6.81 o
  -4   6   2        332.52        312.39        10.73 o
  -3   6   2        108.92         99.85         5.90 o
  -2   6   2        343.00        370.17        14.20 o
  -1   6   2         82.62         76.79         9.28 o
   0   6   2         51.66         50.18         5.01 o
   1   6   2          3.58          2.42         1.92 o
   2   6   2        472.98        484.04        10.51 o
   3   6   2       1023.60       1056.95        16.66 o
   4   6   2        330.54        311.15        10.03 o
   5   6   2        216.57        217.20         8.97 o
   6   6   2         18.96         17.30         3.97 o
   7   6   2          5.10          4.66         3.43 o
   8   6   2         17.12         17.96         6.98 o
  -8   7   2         17.23          5.79         4.49 o
  -7   7   2         28.65         34.21         8.32 o
  -6   7   2          4.64          4.25         2.53 o
  -5   7   2         12.08         11.48         4.23 o
  -4   7   2          0.90          6.41         2.67 o
  -3   7   2        280.02        274.08        10.06 o
  -2   7   2        132.46        155.32        11.31 o
  -1   7   2         68.07         73.77        10.08 o
   0   7   2          0.00         -0.81         3.88 o
   1   7   2          0.04         -1.75         2.65 o
   2   7   2        161.15        191.74         6.78 o
   3   7   2         15.56         19.10         6.30 o
   4   7   2         17.68         24.10         7.22 o
   5   7   2          1.05          1.97         3.21 o
   6   7   2         10.44         20.68         6.74 o
   7   7   2         22.33         18.67         5.83 o
  -7   8   2          7.30          5.23         4.73 o
  -6   8   2          0.59          4.54         3.65 o
  -5   8   2         60.72         66.59        14.49 o
  -4   8   2          6.64          2.48         6.33 o
  -3   8   2          2.35          8.44         4.53 o
  -2   8   2         56.87         51.59         6.23 o
  -1   8   2         52.31         59.61         6.91 o
   0   8   2         66.95         74.46         7.50 o
   1   8   2          5.89          7.95         3.21 o
   2   8   2         50.88         50.22         8.95 o
   3   8   2          3.91          5.75         5.93 o
   4   8   2        187.98        148.31        14.93 o
   5   8   2         46.55         62.22         7.76 o
   6   8   2         13.94          8.60         5.10 o
  -5   9   2          4.21         10.94         4.58 o
  -4   9   2          1.71         -3.22         4.69 o
  -3   9   2         77.78         87.11        12.95 o
  -2   9   2         82.64         91.98         9.17 o
  -1   9   2         20.39         19.62         4.53 o
   0   9   2          7.49          6.83         4.53 o
   1   9   2         10.97          7.50         3.37 o
   2   9   2         11.72         13.59         6.56 o
   3   9   2         12.41         19.37         6.49 o
   4   9   2         17.02         27.86         8.81 o
   5   9   2          1.37          0.77         4.12 o
  -3  10   2          1.00          0.96         4.61 o
  -2  10   2         23.52         14.59         7.02 o
  -1  10   2         59.46         75.41        11.20 o
   0  10   2         10.37         11.90         4.90 o
   1  10   2          0.00         -5.43         5.43 o
   2  10   2         12.40         12.23         5.76 o
   3  10   2         33.95         30.64         8.71 o
  -1  11   2          0.96         -4.27         7.12 o
   0  11   2          2.79          3.87         3.77 o
   1  11   2         43.62         48.37         7.21 o
  -9   0   3         30.16         44.14        10.83 o
  -7   0   3        459.98        460.26        15.45 o
  -5   0   3       3142.30       2939.77        41.26 o
  -3   0   3        840.95        880.89         9.06 o
  -1   0   3       6911.40       6592.66        90.63 o
   1   0   3       8640.57       8981.34       126.23 o
   5   0   3       1101.56       1090.26        32.46 o
   7   0   3        272.34        233.85        11.75 o
   9   0   3         15.60         22.13         6.47 o
  -9   1   3          2.38          4.02        10.56 o
  -8   1   3         47.80         63.16         7.08 o
  -7   1   3          5.51          0.68         2.48 o
  -6   1   3          9.22         12.92         2.55 o
  -5   1   3         35.43         32.43         1.98 o
  -4   1   3        241.55        199.30         3.92 o
  -3   1   3        133.38        144.94         2.45 o
  -2   1   3        246.57        155.74         4.97 o
  -1   1   3       1357.58       1708.19        43.72 o
   0   1   3       2309.56       2799.29        43.59 o
   1   1   3        565.59        492.98        10.02 o
   2   1   3        848.73        821.33        17.36 o
   3   1   3       1614.90       1960.83        22.90 o
   4   1   3       1104.40       1112.80        16.00 o
   5   1   3          7.83          9.30         2.10 o
   6   1   3         13.18         14.41         2.73 o
   7   1   3        227.05        223.16         9.17 o
   8   1   3          1.58         -2.57         2.57 o
   9   1   3          2.33         -0.91         3.30 o
  -9   2   3          4.54         14.14         6.10 o
  -8   2   3         17.60         18.14         3.59 o
  -7   2   3         82.08         88.44         7.08 o
  -6   2   3        141.86        125.37         6.45 o
  -5   2   3         34.06         24.81         2.62 o
  -4   2   3       1199.48       1170.73        15.73 o
  -3   2   3         97.87        127.93         5.60 o
  -2   2   3         12.70          2.52         1.56 o
  -1   2   3       2954.10       2938.63        30.29 o
   0   2   3       8858.69       9236.87        82.15 o
   1   2   3       2430.31       2174.11        18.33 o
   2   2   3        112.60        168.70         4.38 o
   3   2   3        504.68        560.80         9.21 o
   4   2   3          1.54          4.46         2.06 o
   5   2   3        266.70        246.20        10.22 o
   6   2   3        247.31        215.91        10.64 o
   7   2   3         48.04         34.05         4.71 o
   8   2   3          1.72          1.56         3.32 o
   9   2   3         17.86         17.41         4.42 o
  -9   3   3          6.33          9.21         6.22 o
  -8   3   3          3.27          2.66         7.96 o
  -7   3   3         38.49         31.56         4.41 o
  -6   3   3         42.75         33.46         3.69 o
  -5   3   3         47.21         46.07         3.36 o
  -4   3   3          0.17         -1.45         1.45 o
  -3   3   3          4.11         10.73         2.16 o
  -2   3   3        785.15        892.42        24.20 o
  -1   3   3       3341.86       3781.41        49.48 o
   0   3   3        303.73        307.23        12.15 o
   1   3   3        967.86        764.01        14.86 o
   2   3   3        600.50        826.29         9.74 o
   3   3   3         31.93         16.83         1.54 o
   4   3   3          8.12         11.44         1.43 o
   5   3   3        211.55        233.19         6.03 o
   6   3   3         78.81         74.56         6.87 o
   7   3   3        135.84        150.82         9.76 o
   8   3   3         53.24         67.57        12.17 o
   9   3   3          1.76          3.69         3.28 o
  -9   4   3         12.85          3.07         5.13 o
  -8   4   3          9.44         14.46         4.16 o
  -7   4   3          4.25          6.25         3.31 o
  -6   4   3        234.86        223.34        10.99 o
  -5   4   3        286.20        245.93         7.87 o
  -4   4   3        259.30        267.34         8.97 o
  -3   4   3        125.38        106.68         9.88 o
  -2   4   3         24.40         44.06         6.37 o
  -1   4   3       3203.49       3375.82        41.19 o
   0   4   3        614.32        644.52        20.68 o
   1   4   3        145.40        162.78         6.68 o
   2   4   3        257.22        225.12         7.39 o
   3   4   3         89.90        114.15         4.16 o
   4   4   3         54.12         51.26         4.68 o
   5   4   3        276.56        247.25        10.62 o
   6   4   3         13.76         23.43         6.53 o
   7   4   3         10.33          4.55         3.91 o
   8   4   3         74.91         79.72         8.01 o
   9   4   3          6.65          7.49         3.69 o
  -9   5   3         13.41          8.30         6.42 o
  -8   5   3          0.00          1.87         3.52 o
  -7   5   3        150.86        146.14         9.90 o
  -6   5   3          0.44          3.40         2.70 o
  -5   5   3          1.22          0.69         2.05 o
  -4   5   3        164.56        165.66         7.94 o
  -3   5   3        427.73        407.11        11.21 o
  -2   5   3         25.63         21.99         3.59 o
  -1   5   3        203.92        196.65        13.14 o
   0   5   3         69.11         76.65         7.56 o
   1   5   3       1045.04       1073.28        29.03 o
   2   5   3          0.09         -1.26         1.26 o
   3   5   3        537.70        536.24        10.63 o
   4   5   3          9.58          8.03         2.12 o
   5   5   3         99.06         78.29         7.39 o
   6   5   3         98.35         97.03         7.64 o
   7   5   3         57.78         71.98         7.09 o
   8   5   3          0.03         -4.06         4.06 o
   9   5   3        133.14        119.48        13.74 o
  -8   6   3         14.63          1.55         3.10 o
  -7   6   3          8.42          3.73         3.87 o
  -6   6   3        107.51        113.21         7.10 o
  -5   6   3         31.05         32.00         3.55 o
  -4   6   3        229.70        220.42         9.33 o
  -3   6   3         86.78         91.40         6.47 o
  -2   6   3        359.39        383.89        14.73 o
  -1   6   3         75.72        100.05        10.33 o
   0   6   3        193.63        189.01        13.15 o
   1   6   3          2.74          0.75         2.52 o
   2   6   3        182.75        193.73         6.28 o
   3   6   3         71.03         72.81         7.16 o
   4   6   3         18.55         19.79         3.00 o
   5   6   3          5.72          6.17         2.89 o
   6   6   3         42.65         39.54         5.40 o
   7   6   3         18.55         15.64         6.22 o
   8   6   3          0.42         -2.99         5.24 o
  -8   7   3         14.73          8.58         5.70 o
  -7   7   3          6.38         10.61         6.26 o
  -6   7   3         17.58         21.57         3.61 o
  -5   7   3         52.85         50.80         4.95 o
  -4   7   3         43.77         35.08         4.19 o
  -3   7   3        157.19        181.43        16.60 o
  -2   7   3         55.38         58.70         6.69 o
  -1   7   3         68.63         59.41         8.94 o
   0   7   3         13.77          9.77         3.08 o
   1   7   3        147.76        150.20         8.86 o
   2   7   3         13.97         14.46         6.97 o
   3   7   3        107.76        146.01        13.68 o
   4   7   3        162.09        148.68        10.12 o
   5   7   3          2.47         -0.57         5.61 o
   6   7   3         25.39         17.94         7.10 o
   7   7   3          4.09          5.06         4.08 o
  -7   8   3         10.69         18.36         6.97 o
  -6   8   3          3.85          0.54         4.25 o
  -5   8   3          5.00          1.77         7.21 o
  -4   8   3          7.27          8.11         4.16 o
  -3   8   3        306.74        296.06        23.38 o
  -2   8   3         71.00         88.79         8.34 o
  -1   8   3         38.55         51.48         9.47 o
   0   8   3         29.53         36.22         5.32 o
   1   8   3          0.07         -0.81         2.79 o
   2   8   3          4.51          2.83         2.70 o
   3   8   3        341.08        333.38        21.51 o
   4   8   3         13.22         18.78         5.07 o
   5   8   3         12.97         11.14         6.69 o
   6   8   3          7.89         15.04         6.69 o
  -5   9   3          9.90         -0.21         5.97 o
  -4   9   3         21.65         25.20         8.52 o
  -3   9   3         10.74          5.85         3.98 o
  -2   9   3          6.14          5.52         7.33 o
  -1   9   3         12.39          8.01         3.04 o
   0   9   3         46.59         43.75         6.01 o
   1   9   3          8.74          5.42         3.46 o
   2   9   3          4.33          5.25         4.68 o
   3   9   3         20.49         17.32         6.57 o
   4   9   3          1.39          1.84         3.38 o
   5   9   3         44.38         39.52         6.48 o
  -3  10   3          3.45          2.82         5.77 o
  -2  10   3         38.05         24.67         5.56 o
  -1  10   3          0.11         -3.83         3.83 o
   0  10   3          8.28          5.87         3.82 o
   1  10   3          8.55         16.37         6.98 o
   2  10   3         32.82         25.37         7.27 o
   3  10   3          1.06         -5.84         5.84 o
  -1  11   3         43.67         34.78         7.35 o
   0  11   3         25.56         15.35         4.31 o
   1  11   3          5.25          2.82         5.19 o
  -8   0   4         13.11          4.17         4.55 o
  -6   0   4         15.98         14.72         2.78 o
  -4   0   4       1014.81       1142.10        15.83 o
  -2   0   4         33.70        194.42         7.34 o
   0   0   4        784.61        537.14        10.20 o
   2   0   4         17.96          0.04         2.01 o
   4   0   4        155.46        228.11         8.73 o
   6   0   4          6.41          9.11         3.15 o
   8   0   4        165.53        163.77        14.30 o
  -9   1   4         22.97         23.34         5.65 o
  -8   1   4          6.51          5.78         3.78 o
  -7   1   4         12.08         10.10         3.57 o
  -6   1   4         68.70         69.49         3.83 o
  -5   1   4         39.77         36.15         1.99 o
  -4   1   4         94.98         78.59         2.45 o
  -3   1   4       1990.93       2005.04        12.82 o
  -2   1   4       1079.03       1013.41         8.41 o
  -1   1   4         72.69         79.87         3.12 o
   0   1   4        617.22        674.81         7.71 o
   1   1   4        434.80        257.12        13.87 o
   2   1   4        255.03        290.93        10.96 o
   3   1   4       2082.65       2038.39        47.74 o
   4   1   4        322.79        393.54         9.39 o
   5   1   4        100.74        113.50         4.92 o
   6   1   4        202.07        207.00         8.28 o
   7   1   4          3.20         10.67         2.91 o
   8   1   4         37.64         36.93         4.39 o
   9   1   4          0.09          3.89         4.13 o
  -9   2   4          3.61          5.55         3.63 o
  -8   2   4         19.37         19.20         3.85 o
  -7   2   4         54.21         53.65         4.91 o
  -6   2   4         86.57         90.07         5.47 o
  -5   2   4          8.48          1.35         1.91 o
  -4   2   4          3.71          7.86         1.59 o
  -3   2   4        282.42        351.37         7.99 o
  -2   2   4       1885.29       1911.01        25.63 o
  -1   2   4       3367.79       3746.21        39.42 o
   0   2   4       1192.53       1511.44        21.78 o
   1   2   4          1.96          2.24         0.56 o
   2   2   4       1162.46       1320.21        16.97 o
   3   2   4        404.78        522.02        10.00 o
   4   2   4        295.75        214.98         8.45 o
   5   2   4       1038.35       1029.94        22.16 o
   6   2   4         18.31         10.59         3.69 o
   7   2   4         21.37         10.87         6.01 o
   8   2   4         18.72         12.47         4.03 o
   9   2   4         32.67         32.24         5.97 o
  -9   3   4         75.57         83.29        13.38 o
  -8   3   4         81.00        111.35         7.51 o
  -7   3   4        101.72        100.29         6.59 o
  -6   3   4         19.74         14.99         4.07 o
  -5   3   4          0.10         -0.76         1.68 o
  -4   3   4          0.61         -1.54         1.54 o
  -3   3   4       1759.82       1747.09        28.04 o
  -2   3   4        620.50        551.60         8.62 o
  -1   3   4          6.83          3.69         0.93 o
   0   3   4        719.72        887.79        15.35 o
   1   3   4        116.66         77.51         2.61 o
   2   3   4         24.02         22.99         1.77 o
   3   3   4        140.32         98.25         3.77 o
   4   3   4         56.73         59.64         3.14 o
   5   3   4        314.70        303.96         7.54 o
   6   3   4        645.39        636.58        18.57 o
   7   3   4        141.06        173.75        10.68 o
   8   3   4          6.13         10.11         5.23 o
   9   3   4          5.91         11.15         4.19 o
  -9   4   4          0.55         -7.81         7.81 o
  -8   4   4         10.84          9.71         3.57 o
  -7   4   4          9.14         15.11         3.87 o
  -6   4   4          0.17         -1.60         3.60 o
  -5   4   4         51.58         34.79         4.35 o
  -4   4   4          7.47          4.25         2.62 o
  -3   4   4        885.50        871.93        20.51 o
  -2   4   4        327.77        349.02        10.30 o
  -1   4   4       2619.03       2710.51        34.32 o
   0   4   4        361.69        367.46        10.33 o
   1   4   4        156.79        145.02         4.01 o
   2   4   4        265.51        315.05         6.95 o
   3   4   4        544.18        631.65        16.30 o
   4   4   4        147.42        143.00         5.01 o
   5   4   4        583.69        549.99        16.20 o
   6   4   4        201.93        175.48        11.50 o
   7   4   4         17.62         27.75         5.01 o
   8   4   4          0.90          1.49         3.40 o
   9   4   4         33.15         32.13         6.16 o
  -8   5   4         20.62         10.77         7.42 o
  -7   5   4          1.21         10.78         3.94 o
  -6   5   4         37.13         29.52         4.80 o
  -5   5   4          1.22         -0.71         2.22 o
  -4   5   4         18.70         14.16         2.93 o
  -3   5   4          8.15          7.08         4.98 o
  -2   5   4        421.47        452.23        21.78 o
  -1   5   4          1.30         -0.17         3.05 o
   0   5   4        582.34        599.07        19.80 o
   1   5   4          1.00          3.97         1.38 o
   2   5   4        468.45        537.53        10.08 o
   3   5   4          8.38         14.89         3.11 o
   4   5   4         76.81         75.12         3.53 o
   5   5   4         18.58         20.84         3.93 o
   6   5   4          2.54          5.21         2.84 o
   7   5   4         95.69         76.34         7.36 o
   8   5   4          1.44          5.55         3.65 o
  -8   6   4          0.49         -0.08         5.21 o
  -7   6   4         23.20         27.27         5.34 o
  -6   6   4         22.20         28.34         4.09 o
  -5   6   4          5.74         10.33         2.59 o
  -4   6   4         20.57         16.74         5.22 o
  -3   6   4          4.33         -0.59         3.61 o
  -2   6   4        121.09        115.18         9.39 o
  -1   6   4        314.04        354.63        19.55 o
   0   6   4          1.51          3.57         2.55 o
   1   6   4         31.91         31.66         2.31 o
   2   6   4          8.70         14.74         2.08 o
   3   6   4         11.01         10.59         2.15 o
   4   6   4         58.86         53.02         8.94 o
   5   6   4         13.91         17.03         3.45 o
   6   6   4          1.43          1.32         2.64 o
   7   6   4         32.31         29.01         7.54 o
   8   6   4          6.15          9.71         6.40 o
  -8   7   4          0.45          7.08         5.45 o
  -7   7   4         51.20         43.37         5.98 o
  -6   7   4          8.97         11.16         3.47 o
  -5   7   4         25.46         30.28         5.88 o
  -4   7   4         25.02         35.34         4.16 o
  -3   7   4         29.85         39.15         5.81 o
  -2   7   4         25.90         19.29         4.62 o
  -1   7   4         21.10         18.11         4.77 o
   0   7   4         69.54         66.59         6.27 o
   1   7   4        187.83        196.25        11.20 o
   2   7   4         36.09         40.49         4.78 o
   3   7   4          9.11          9.12         5.94 o
   4   7   4         19.01         20.36         4.26 o
   5   7   4         21.49         19.55         5.76 o
   6   7   4          5.39          0.64         4.60 o
   7   7   4          0.99          0.69         4.27 o
  -7   8   4          0.01         -5.76         5.76 o
  -6   8   4         37.79         36.99         6.24 o
  -5   8   4         27.34         36.64         8.81 o
  -4   8   4         25.57         20.84         5.50 o
  -3   8   4          9.00         16.30         3.54 o
  -2   8   4          2.38          5.80         4.26 o
  -1   8   4        160.97        161.19        10.06 o
   0   8   4          0.07         -2.44         3.05 o
   1   8   4         41.71         40.20         7.55 o
   2   8   4         25.21         22.66         4.13 o
   3   8   4          5.92         19.27         7.35 o
   4   8   4        160.24        156.22        15.92 o
   5   8   4         17.49         22.08         7.04 o
   6   8   4          4.58          3.28         4.90 o
  -5   9   4          0.46          1.78         6.06 o
  -4   9   4         10.10         23.62         8.67 o
  -3   9   4          4.17         10.77         4.85 o
  -2   9   4          6.07         -0.84         9.38 o
  -1   9   4         42.21         34.63         4.50 o
   0   9   4          5.70          3.47         3.17 o
   1   9   4          8.69          8.22         3.24 o
   2   9   4         22.34         17.26         6.88 o
   3   9   4          0.53          4.23         6.30 o
   4   9   4          0.23         -3.02         3.93 o
   5   9   4          1.34         -2.63         4.38 o
  -3  10   4          5.09          5.01         6.70 o
  -2  10   4          8.94          8.08         4.04 o
  -1  10   4          5.44         -0.95         4.01 o
   0  10   4          0.35         -2.73         3.40 o
   1  10   4          1.97          0.92         4.77 o
   2  10   4          9.37          7.47         6.15 o
   3  10   4          0.55          5.01         6.10 o
  -1  11   4          0.16         -2.10         5.71 o
   0  11   4          7.15          3.00         3.57 o
   1  11   4          8.60         12.49         6.80 o
  -9   0   5         16.09         25.14         8.66 o
  -7   0   5         41.79         42.96         4.84 o
  -5   0   5          9.90          3.92         1.46 o
  -3   0   5       2110.62       2442.96        24.16 o
   1   0   5        504.82        471.06        12.00 o
   3   0   5       4186.60       4465.59        97.27 o
   5   0   5       1823.64       1892.28        32.64 o
   7   0   5        303.56        271.17        17.59 o
   9   0   5         60.46         97.55        12.14 o
  -9   1   5         37.56         47.75        10.53 o
  -8   1   5          1.56          5.56         4.23 o
  -7   1   5          0.04          0.27         2.25 o
  -6   1   5         78.35         70.78         3.86 o
  -5   1   5        276.28        279.08         5.16 o
  -4   1   5       1313.41       1298.10        10.76 o
  -3   1   5        508.20        430.48         4.07 o
  -2   1   5       1444.63       1600.85        17.87 o
  -1   1   5       6427.24       6088.27        63.55 o
   0   1   5       5275.58       5608.63        59.40 o
   1   1   5        331.41        478.64         8.08 o
   2   1   5       2994.01       3169.54        43.62 o
   3   1   5         16.36         10.85         2.94 o
   4   1   5         48.95         45.38         5.27 o
   5   1   5         15.49         17.20         2.64 o
   6   1   5        177.31        185.57         8.02 o
   7   1   5         15.86         15.61         3.06 o
   8   1   5         78.78         81.97         7.59 o
   9   1   5          3.70          1.36         4.30 o
  -9   2   5         10.08         17.61         5.48 o
  -8   2   5          3.69          0.49         4.04 o
  -7   2   5         15.20          7.93         3.22 o
  -6   2   5         95.69         91.71         4.85 o
  -5   2   5        537.95        500.11        10.41 o
  -4   2   5       1104.71       1226.77        14.21 o
  -3   2   5         92.84        106.57         3.14 o
  -2   2   5         25.02          8.17         1.70 o
  -1   2   5       3008.37       3077.87        34.47 o
   0   2   5       2856.04       2681.89        31.54 o
   1   2   5       1109.69       1129.96        10.13 o
   2   2   5        432.02        516.02         7.21 o
   3   2   5          1.75          5.98         2.40 o
   4   2   5        328.30        384.94        18.03 o
   5   2   5        373.01        338.54        12.11 o
   6   2   5        237.43        212.40        10.50 o
   7   2   5          1.22          1.73         3.26 o
   8   2   5         26.51         25.31        10.44 o
   9   2   5          3.34          2.61         4.17 o
  -9   3   5          0.72         -5.45         5.55 o
  -8   3   5         24.95         24.91         5.73 o
  -7   3   5        174.55        177.56         8.92 o
  -6   3   5          1.02         -2.08         2.08 o
  -5   3   5          7.42          6.99         1.76 o
  -4   3   5          2.77          2.34         1.67 o
  -3   3   5       1171.88       1177.71        20.87 o
  -2   3   5       1408.16       1323.99        19.67 o
  -1   3   5        476.49        502.76         8.76 o
   0   3   5        342.55        371.37         9.18 o
   1   3   5         37.30         14.53         1.29 o
   2   3   5          3.24          0.54         1.04 o
   3   3   5          0.27         14.91         1.96 o
   4   3   5         19.07         21.87         2.24 o
   5   3   5         41.16         37.99         3.67 o
   6   3   5         12.02         11.24         3.80 o
   7   3   5          7.76         14.29         3.61 o
   8   3   5          5.62         12.29         4.62 o
   9   3   5         20.56         16.04         7.12 o
  -9   4   5          9.61          5.90         6.70 o
  -8   4   5         25.88         28.74         4.89 o
  -7   4   5         15.12         25.36         9.27 o
  -6   4   5          0.46          4.74         2.45 o
  -5   4   5         20.03         16.96         2.10 o
  -4   4   5        123.71        118.17         6.11 o
  -3   4   5        689.91        699.85        18.19 o
  -2   4   5        203.77        166.88         7.09 o
  -1   4   5        534.89        493.05        21.97 o
   0   4   5          9.45         59.38        29.68 o
   1   4   5        671.66        688.08        12.68 o
   2   4   5         55.36         52.96         2.99 o
   3   4   5        254.29        294.69         6.55 o
   4   4   5        561.24        534.69        10.51 o
   5   4   5         51.38         43.02         4.94 o
   6   4   5          0.02          6.90         6.62 o
   7   4   5          8.55          3.83         4.14 o
   8   4   5          1.80          0.47         3.92 o
   9   4   5          1.93          1.83         3.14 o
  -8   5   5          5.08          9.12         3.94 o
  -7   5   5          4.11         -0.22         4.25 o
  -6   5   5          3.71          4.96         2.41 o
  -5   5   5         11.65          8.81         2.32 o
  -4   5   5          0.07         -0.70         2.60 o
  -3   5   5        482.17        494.25        16.34 o
  -2   5   5        101.92        114.81        11.11 o
  -1   5   5        249.31        227.21         8.42 o
   0   5   5        124.62        119.61        10.36 o
   1   5   5        491.84        439.43         7.73 o
   2   5   5        333.26        389.77         8.18 o
   3   5   5        410.48        389.38         8.06 o
   4   5   5         12.53         14.82         2.09 o
   5   5   5        188.77        196.29         9.81 o
   6   5   5          9.51          7.58         2.85 o
   7   5   5         32.93         47.03         6.05 o
   8   5   5         57.45         54.27         6.88 o
  -8   6   5          0.21         -3.41         3.41 o
  -7   6   5          3.63          1.51         4.77 o
  -6   6   5         38.34         41.70         4.77 o
  -5   6   5          2.35          6.67         3.04 o
  -4   6   5         24.42         26.48         3.64 o
  -3   6   5         29.70         32.69         8.92 o
  -2   6   5        524.46        534.29        26.02 o
  -1   6   5          0.03         -1.01         3.89 o
   0   6   5          1.77          2.63         2.52 o
   1   6   5        394.86        427.88        10.90 o
   2   6   5        299.57        316.29         7.61 o
   3   6   5         40.48         42.18         3.21 o
   4   6   5        323.92        332.03        10.10 o
   5   6   5         94.18         82.89         7.69 o
   6   6   5          2.04          6.04         4.27 o
   7   6   5         27.85         19.71         6.65 o
   8   6   5          4.61         10.23         6.24 o
  -8   7   5         12.86         16.43         6.16 o
  -7   7   5         17.84         24.34         4.86 o
  -6   7   5          4.44          5.55         2.90 o
  -5   7   5          0.03          3.13         3.31 o
  -4   7   5         96.70         98.88         6.72 o
  -3   7   5        114.14        124.26         9.58 o
  -2   7   5          0.14         -1.96         3.97 o
  -1   7   5         73.08         71.43         8.95 o
   0   7   5         49.70         44.70         5.08 o
   1   7   5         89.87        106.52         8.45 o
   2   7   5         44.10         47.14         5.20 o
   3   7   5        181.93        199.02        15.46 o
   4   7   5          0.59          5.39         3.67 o
   5   7   5          2.00          0.04         4.46 o
   6   7   5         59.88         55.90         9.72 o
   7   7   5         76.56        105.87        13.48 o
  -7   8   5          0.68         -4.40         4.40 o
  -6   8   5          0.19         -0.39         4.51 o
  -5   8   5          0.79          2.58         3.70 o
  -4   8   5          0.81         -1.78         2.39 o
  -3   8   5         48.47         44.24         6.53 o
  -2   8   5          5.08          4.40         3.50 o
  -1   8   5          8.26          1.83         3.18 o
   0   8   5         84.61         91.85         7.62 o
   1   8   5        143.24        146.31         9.45 o
   2   8   5          9.84         11.56         8.10 o
   3   8   5          7.34          7.84         5.52 o
   4   8   5          0.29          3.10         4.06 o
   5   8   5          2.21         -0.25         4.95 o
   6   8   5          0.03          1.62         5.80 o
  -5   9   5          0.05         -2.66         5.78 o
  -4   9   5         17.57         11.67         4.94 o
  -3   9   5         24.89         26.97        10.06 o
  -2   9   5         39.10         34.38         4.66 o
  -1   9   5          2.40          1.70         2.92 o
   0   9   5          0.73         -1.61         3.32 o
   1   9   5          3.41          9.76         3.69 o
   2   9   5         41.72         33.56         7.85 o
   3   9   5          2.60          0.99         4.62 o
   4   9   5          5.17          4.40         3.62 o
   5   9   5         13.67         12.89         6.96 o
  -3  10   5         17.02         22.22         6.11 o
  -2  10   5          9.75          8.36         9.39 o
  -1  10   5          4.25          4.91         2.95 o
   0  10   5          3.03          2.45         4.41 o
   1  10   5          2.20         -1.34         4.00 o
   2  10   5          4.16         14.10         6.83 o
   3  10   5         67.71         70.08        11.22 o
   0  11   5          0.03          0.20        13.60 o
   1  11   5          3.59          7.17         5.97 o
  -8   0   6          5.05          8.88         4.59 o
  -6   0   6        553.79        526.60        14.48 o
  -4   0   6         15.81         12.25         1.65 o
  -2   0   6        150.14        322.45        10.03 o
   0   0   6       1694.41       1348.37        22.98 o
   2   0   6       1488.98       1759.62        34.30 o
   4   0   6        295.23        256.27        13.36 o
   6   0   6        154.66        144.63        12.13 o
   8   0   6         11.30          6.92         3.94 o
  -9   1   6         50.98         65.17         8.66 o
  -8   1   6          2.33         -3.36         4.01 o
  -7   1   6        149.50        156.87         7.59 o
  -6   1   6        264.94        269.11         7.83 o
  -5   1   6          7.43         11.87         1.95 o
  -4   1   6          9.74         16.79         1.10 o
  -3   1   6        508.61        421.17         3.99 o
  -2   1   6       1187.40       1225.47        17.27 o
  -1   1   6       4619.53       4758.15       157.05 o
   0   1   6       2143.02       2427.26        28.09 o
   1   1   6         19.54          0.48         0.89 o
   2   1   6        610.19        683.57        13.12 o
   3   1   6          6.36         -0.06         2.19 o
   4   1   6        215.46        255.43        11.62 o
   5   1   6         15.58          9.83         2.45 o
   6   1   6          3.98         10.38         5.06 o
   7   1   6        187.15        202.71         9.13 o
   8   1   6          0.00          4.58         6.94 o
   9   1   6          0.48          2.48         3.62 o
  -9   2   6         25.09         32.08        10.06 o
  -8   2   6         22.67         19.59         4.49 o
  -7   2   6          0.01         -2.32         2.32 o
  -6   2   6          9.97         10.98         2.34 o
  -5   2   6         96.45         81.00         4.23 o
  -4   2   6        102.11        115.59         3.96 o
  -3   2   6        629.42        697.03         9.51 o
  -2   2   6        572.81        477.21        13.81 o
  -1   2   6       1719.59       1788.57        20.17 o
   0   2   6         41.95         13.63         1.23 o
   1   2   6        416.16        490.72         7.33 o
   2   2   6        237.49        302.26        15.05 o
   3   2   6        144.09        139.59         6.87 o
   4   2   6        462.49        451.80        12.73 o
   5   2   6         50.67         52.09         5.12 o
   6   2   6         32.36         21.82         4.01 o
   7   2   6         38.65         32.90         5.03 o
   8   2   6        121.12        122.52        12.75 o
   9   2   6         10.85         21.03         6.87 o
  -9   3   6          0.48          3.27         3.61 o
  -8   3   6         39.23         35.64         6.20 o
  -7   3   6         30.68         25.87         3.84 o
  -6   3   6         11.30          8.49         2.78 o
  -5   3   6         21.36         21.72         2.53 o
  -4   3   6       1082.69       1044.31        15.54 o
  -3   3   6         23.11         26.57         3.18 o
  -2   3   6        100.52         98.89         3.68 o
  -1   3   6       1453.04       1585.29        16.42 o
   0   3   6       2555.37       2787.28        90.92 o
   1   3   6        216.75        159.21         6.11 o
   2   3   6       1447.70       1547.79        14.08 o
   3   3   6        832.61        832.71        12.98 o
   4   3   6          1.09          2.28         1.39 o
   5   3   6          4.73          2.00         3.23 o
   6   3   6         44.59         35.26         7.15 o
   7   3   6         19.82         23.31         4.63 o
   8   3   6          0.03         -3.28         3.35 o
   9   3   6         22.46         24.92         7.16 o
  -9   4   6         20.10         28.14         9.00 o
  -8   4   6         31.90         39.20        10.01 o
  -7   4   6         69.16         61.30         6.47 o
  -6   4   6         15.20         18.05         2.78 o
  -5   4   6        210.91        196.67         6.31 o
  -4   4   6         28.79         33.43         3.08 o
  -3   4   6         38.53         38.68         4.93 o
  -2   4   6        688.89        715.23        17.13 o
  -1   4   6       2068.16       2133.71        27.93 o
   0   4   6          0.09         -0.25         1.76 o
   1   4   6        283.20        289.60         9.26 o
   2   4   6         38.39         43.01         2.49 o
   3   4   6         19.45         13.40         1.87 o
   4   4   6        190.41        181.95         6.18 o
   5   4   6         67.37         50.96         4.98 o
   6   4   6         69.39         62.36         6.02 o
   7   4   6          8.40          3.79         2.91 o
   8   4   6          5.22          5.49         3.32 o
   9   4   6          5.62         12.68         6.16 o
  -8   5   6        182.18        186.92        17.92 o
  -7   5   6         19.21         17.48         4.08 o
  -6   5   6          7.64          5.22         2.23 o
  -5   5   6         46.73         47.50         3.95 o
  -4   5   6        352.09        354.20        11.36 o
  -3   5   6        575.39        586.03        19.46 o
  -2   5   6       1325.52       1398.50        41.52 o
  -1   5   6         72.71         76.08         3.59 o
   0   5   6         99.43        124.07         6.71 o
   1   5   6         55.24         68.29         5.08 o
   2   5   6        113.58        114.35         4.14 o
   3   5   6        196.27        205.30         5.82 o
   4   5   6         20.72         14.62         2.22 o
   5   5   6         38.07         33.29         5.16 o
   6   5   6         72.57         68.39         7.06 o
   7   5   6         19.03         15.62         3.97 o
   8   5   6         10.78          9.96         5.04 o
  -8   6   6          8.53          9.53         6.34 o
  -7   6   6          6.58         17.94         4.73 o
  -6   6   6          3.84          6.02         2.45 o
  -5   6   6        110.75        105.47         7.06 o
  -4   6   6        170.23        161.18         8.15 o
  -3   6   6         26.11         23.22         4.88 o
  -2   6   6        444.15        486.41        24.84 o
  -1   6   6        315.30        334.02        12.17 o
   0   6   6          0.01          0.78         2.50 o
   1   6   6         66.41         69.97         5.76 o
   2   6   6         52.19         62.87         3.33 o
   3   6   6         87.39         87.63         4.45 o
   4   6   6          0.35          4.83         5.69 o
   5   6   6        125.09        116.99        12.69 o
   6   6   6          8.40         19.09         6.54 o
   7   6   6          7.49          8.24         5.12 o
   8   6   6         10.78         14.20         6.82 o
  -7   7   6          0.38          3.85         6.37 o
  -6   7   6          6.48         12.42         3.07 o
  -5   7   6          0.59          1.31         2.57 o
  -4   7   6         77.41         91.32         6.68 o
  -3   7   6        120.97        117.09         9.53 o
  -2   7   6         30.44         27.48         7.42 o
  -1   7   6          0.15          0.07         2.98 o
   0   7   6         46.30         52.36         5.36 o
   1   7   6        136.94        134.08         8.27 o
   2   7   6         12.51         18.53         4.08 o
   3   7   6          4.44          6.43         5.58 o
   4   7   6          1.24         -3.27         3.27 o
   5   7   6          0.05          6.67         5.30 o
   6   7   6         15.34         12.33         5.28 o
   7   7   6         49.13         56.48        10.20 o
  -7   8   6          0.10          4.63         4.86 o
  -6   8   6         20.69         38.94         6.61 o
  -5   8   6          4.40          7.57         4.35 o
  -4   8   6         16.65         16.81         3.79 o
  -3   8   6          1.99         -4.35         4.41 o
  -2   8   6          1.70         -2.99         2.99 o
  -1   8   6         27.07         19.53         4.32 o
   0   8   6         20.75         25.81         4.72 o
   1   8   6          1.00          4.38         5.12 o
   2   8   6         12.96         16.37         4.18 o
   3   8   6          0.36         -1.11         4.46 o
   4   8   6         26.82         20.60         8.40 o
   5   8   6         30.38         37.71         9.07 o
   6   8   6          2.10          8.39         6.15 o
  -5   9   6         36.55         48.69        10.30 o
  -4   9   6          4.42          3.34         3.96 o
  -3   9   6          1.03         -4.08         4.08 o
  -2   9   6          0.27         -0.16         2.84 o
  -1   9   6         97.40         94.33         8.39 o
   0   9   6         14.25         12.94         3.80 o
   1   9   6         41.95         49.70         6.43 o
   2   9   6         32.58         47.52         9.02 o
   3   9   6          2.29         -4.83         4.83 o
   4   9   6          0.92          0.44         3.60 o
   5   9   6          1.14          0.59         5.07 o
  -3  10   6          2.49          4.89         4.78 o
  -2  10   6          4.10          7.96         4.07 o
  -1  10   6          2.48          0.25         4.65 o
   0  10   6        123.83        115.11         9.60 o
   1  10   6          3.01          6.93         4.98 o
   2  10   6         12.92         10.65         6.14 o
   3  10   6          7.18          5.45         5.69 o
  -1  11   6          4.56         12.17         6.85 o
   0  11   6          5.07          2.43         4.16 o
   1  11   6          1.64         -2.72         3.82 o
  -9   0   7         18.68         37.65         9.19 o
  -7   0   7        214.70        188.32        16.29 o
  -5   0   7        114.18        105.99         4.59 o
  -3   0   7       1819.97       1992.09        21.14 o
  -1   0   7       1349.44       1557.72        37.93 o
   1   0   7        670.15        753.48        17.63 o
   3   0   7        294.09        218.79        11.19 o
   5   0   7        672.27        654.00        24.69 o
   7   0   7         68.71         81.73        10.37 o
   9   0   7          0.60          1.87         4.79 o
  -9   1   7          3.89          1.53         4.61 o
  -8   1   7          1.13          5.32         4.54 o
  -7   1   7        340.09        338.40        11.01 o
  -6   1   7        106.71        116.53         6.08 o
  -5   1   7        126.00        112.72         3.85 o
  -4   1   7        657.63        672.82         6.96 o
  -3   1   7         15.62          6.31         0.51 o
  -2   1   7       3085.31       3135.75        30.45 o
  -1   1   7        436.60        467.77        15.01 o
   0   1   7         91.40         85.75         2.64 o
   1   1   7       2116.63       2193.25        33.59 o
   2   1   7        183.25        162.00         6.11 o
   3   1   7        254.78        242.42         8.47 o
   4   1   7          2.98          2.47         1.79 o
   5   1   7         80.88         78.04         5.12 o
   6   1   7        875.68        917.74        22.80 o
   7   1   7         55.97         52.28         8.45 o
   8   1   7          6.41          4.04         3.49 o
   9   1   7          0.52          1.53         4.86 o
  -9   2   7         20.36         23.61        12.69 o
  -8   2   7        172.69        182.99        12.48 o
  -7   2   7        165.86        158.37         7.78 o
  -6   2   7        685.31        660.34        13.08 o
  -5   2   7          1.35         -1.16         1.66 o
  -4   2   7        960.04        948.52        10.32 o
  -3   2   7        612.83        644.49         7.06 o
  -2   2   7         76.49         42.12         4.15 o
  -1   2   7       3108.86       3146.49        28.76 o
   0   2   7         61.85         17.57         1.44 o
   1   2   7        179.67        196.41         4.38 o
   2   2   7         85.37        122.81         5.38 o
   3   2   7         87.83        125.44         7.44 o
   4   2   7         65.67         59.77         4.82 o
   5   2   7        309.95        307.51        18.06 o
   6   2   7          0.80          0.16         3.43 o
   7   2   7          4.96          5.08         5.21 o
   8   2   7          0.00          1.69         5.23 o
   9   2   7          2.65         14.36         6.54 o
  -9   3   7         44.62         51.46         7.72 o
  -8   3   7        145.92        157.85        12.02 o
  -7   3   7         15.19         16.94         4.21 o
  -6   3   7          3.97          7.66         2.05 o
  -5   3   7        132.27        141.63         5.63 o
  -4   3   7        555.26        576.24        11.10 o
  -3   3   7        192.85        130.65         8.71 o
  -2   3   7        479.28        463.53        13.85 o
  -1   3   7       1598.92       1739.70        20.94 o
   0   3   7       2364.76       2446.65        31.75 o
   1   3   7        608.39        522.49         9.61 o
   2   3   7       1698.35       1810.26        17.50 o
   3   3   7        615.23        599.11        10.80 o
   4   3   7        174.50        162.04         9.62 o
   5   3   7          8.54         10.53         2.26 o
   6   3   7          0.11         -1.07         2.90 o
   7   3   7          1.33         -0.18         4.44 o
   8   3   7          4.81          2.84         5.30 o
   9   3   7         38.05         38.08         9.09 o
  -9   4   7         15.17          1.74         4.85 o
  -8   4   7         67.82         75.00        12.03 o
  -7   4   7         76.10         70.22         5.76 o
  -6   4   7         15.70         13.21         2.13 o
  -5   4   7        597.26        588.60        11.15 o
  -4   4   7          3.37          3.91         2.26 o
  -3   4   7          9.13          6.43         2.69 o
  -2   4   7       1147.19       1108.32        23.75 o
  -1   4   7         33.27         35.54         3.33 o
   0   4   7        149.47        237.87         8.23 o
   1   4   7         64.07         48.72         3.86 o
   2   4   7        374.38        429.71         8.74 o
   3   4   7         26.86         21.69         2.25 o
   4   4   7        584.25        559.29        11.52 o
   5   4   7          0.00          1.25         3.28 o
   6   4   7         18.23         11.75         3.33 o
   7   4   7          0.25         -1.00         4.55 o
   8   4   7          0.50          4.29         4.18 o
   9   4   7          7.10          6.90         5.98 o
  -8   5   7         19.96         27.93         8.30 o
  -7   5   7         33.90         45.78         5.97 o
  -6   5   7          8.37          8.88         2.40 o
  -5   5   7         39.36         38.55         4.49 o
  -4   5   7         38.56         72.48         6.20 o
  -3   5   7         17.52         14.40         3.97 o
  -2   5   7        254.38        292.34        17.99 o
  -1   5   7         62.43         67.95         3.63 o
   0   5   7         71.80         68.96         5.16 o
   1   5   7        116.82        135.37        11.23 o
   2   5   7        121.01        112.62         3.95 o
   3   5   7          0.60          2.50         2.62 o
   4   5   7         33.78         29.66         3.65 o
   5   5   7        301.02        257.58        11.05 o
   6   5   7         13.26          8.47         3.09 o
   7   5   7         20.92         19.79         4.28 o
   8   5   7         23.00         18.46         6.72 o
  -8   6   7          0.05          1.15         4.10 o
  -7   6   7        156.67        163.28        10.99 o
  -6   6   7          3.78          1.57         2.79 o
  -5   6   7         40.25         39.15         4.69 o
  -4   6   7          3.75          5.46         2.93 o
  -3   6   7         40.68         42.34         6.34 o
  -2   6   7        513.86        526.49        26.08 o
  -1   6   7         98.24        101.71         6.82 o
   0   6   7         54.21         49.69         7.28 o
   1   6   7        244.43        286.31        11.22 o
   2   6   7          0.20          1.15         2.29 o
   3   6   7         17.98         19.13         3.91 o
   4   6   7        236.07        226.50        16.45 o
   5   6   7          6.32         11.58         5.50 o
   6   6   7          2.11          2.41         4.70 o
   7   6   7          0.52         -3.76         5.93 o
  -8   7   7          5.31          5.95         5.62 o
  -7   7   7          0.16          0.89         2.99 o
  -6   7   7         73.50         66.33         5.31 o
  -5   7   7          4.43         10.48         3.18 o
  -4   7   7         33.34         28.93         4.04 o
  -3   7   7        339.61        363.51        16.43 o
  -2   7   7        261.56        242.77        11.28 o
  -1   7   7          3.92          3.16         2.84 o
   0   7   7         49.31         43.96         5.09 o
   1   7   7          6.55          7.12         4.55 o
   2   7   7        146.17        158.61        14.08 o
   3   7   7          1.20         -2.24         3.35 o
   4   7   7        169.84        163.77        14.76 o
   5   7   7          5.86          1.96         4.40 o
   6   7   7          0.02         -4.78         5.18 o
   7   7   7         18.23          3.66         4.13 o
  -7   8   7         34.39         32.05         8.35 o
  -6   8   7        163.52        180.15        10.54 o
  -5   8   7          1.00          0.81         2.51 o
  -4   8   7         23.10         22.91         4.08 o
  -3   8   7        101.75         94.40         9.34 o
  -2   8   7         38.33         41.04         4.53 o
  -1   8   7        129.20        121.42         8.64 o
   0   8   7        175.09        182.67        10.47 o
   1   8   7          0.66          0.32         2.79 o
   2   8   7          0.00         -1.99         2.54 o
   3   8   7          2.70          3.65         4.20 o
   4   8   7         10.90          2.91         4.77 o
   5   8   7         30.37         29.61         7.55 o
   6   8   7          0.70          1.18         4.32 o
  -5   9   7          4.95         16.91         5.74 o
  -4   9   7          0.00         -2.20         4.49 o
  -3   9   7         12.13          8.49         4.42 o
  -2   9   7          0.12         -1.67         5.71 o
  -1   9   7         55.92         51.32         6.29 o
   0   9   7         15.39         24.08         4.90 o
   1   9   7          6.85          2.32         3.36 o
   2   9   7         60.53         55.76         9.36 o
   3   9   7         90.27         79.15         8.00 o
   4   9   7          1.39         -2.08         5.71 o
  -3  10   7          6.72          0.07         4.18 o
  -2  10   7          1.48         -3.31         4.83 o
  -1  10   7          2.45          7.28         4.10 o
   0  10   7          9.63         15.41         4.37 o
   1  10   7         10.42         21.47         6.98 o
   2  10   7          2.52          0.41         4.93 o
   3  10   7          3.69         -0.03         5.19 o
  -1  11   7          2.75          5.92         6.11 o
   1  11   7          0.46         -6.38         6.38 o
  -8   0   8        123.30        131.39        14.99 o
  -6   0   8         13.07          8.89         1.83 o
  -4   0   8        129.92        119.48         4.11 o
  -2   0   8      16337.42      16067.27       609.74 o
   0   0   8       8662.89       8052.25        81.16 o
   4   0   8       3157.42       3128.55        62.39 o
   6   0   8          5.17          9.28         4.65 o
   8   0   8         12.62          9.87         5.77 o
  -9   1   8          0.69          0.03         3.34 o
  -8   1   8          1.44          5.43         3.95 o
  -7   1   8        278.42        292.56        14.56 o
  -6   1   8       1622.36       1635.89        21.51 o
  -5   1   8        437.75        387.23         7.28 o
  -4   1   8          2.26          1.46         0.66 o
  -3   1   8       2093.37       1819.44        19.30 o
  -2   1   8       1751.25       1828.01        20.42 o
  -1   1   8        118.67        180.16         6.29 o
   0   1   8         59.17         72.78         3.73 o
   1   1   8        419.43        319.48        13.31 o
   2   1   8        806.14        889.77        27.72 o
   3   1   8        181.57        143.89         6.82 o
   4   1   8          0.72          0.79         2.53 o
   5   1   8        421.18        424.16        14.17 o
   6   1   8         18.91         20.36         4.73 o
   7   1   8         30.55         27.55         4.82 o
   8   1   8          3.09          1.18         3.06 o
   9   1   8          2.85          1.53         4.57 o
  -9   2   8         27.43         39.65         7.27 o
  -8   2   8          4.33          7.36         4.87 o
  -7   2   8          5.35          9.60         3.07 o
  -6   2   8         84.32         84.50         4.70 o
  -5   2   8        618.73        593.02        11.43 o
  -4   2   8         75.01         62.58         1.72 o
  -3   2   8         46.58         56.63         2.11 o
  -2   2   8         36.10         12.97         1.57 o
  -1   2   8       3665.91       4035.68        64.64 o
   0   2   8        624.86        452.40         7.47 o
   1   2   8        169.79        166.38         4.17 o
   2   2   8        194.23        235.43         7.72 o
   3   2   8         96.75         69.88        11.02 o
   4   2   8        627.02        649.65        23.26 o
   5   2   8         32.21         33.94         4.45 o
   6   2   8          1.00          6.26         4.68 o
   7   2   8          0.11          5.26         4.91 o
   8   2   8         20.14         36.57         8.37 o
   9   2   8         22.63         35.52         7.90 o
  -9   3   8          0.72          6.38         4.69 o
  -8   3   8        277.24        304.65        17.61 o
  -7   3   8        212.01        227.80         8.49 o
  -6   3   8          2.78          6.22         2.29 o
  -5   3   8       1078.52       1084.90        15.01 o
  -4   3   8        157.50        164.06         5.84 o
  -3   3   8         54.75         60.74         2.69 o
  -2   3   8         85.42         75.80         4.41 o
  -1   3   8       1089.25       1197.35        13.92 o
   0   3   8        178.83        150.13        14.15 o
   1   3   8         33.11         17.61         1.24 o
   2   3   8        711.53        694.59        11.04 o
   3   3   8        473.82        456.74         9.49 o
   4   3   8          9.17          4.94         1.75 o
   5   3   8        316.73        313.86         9.02 o
   6   3   8         17.87         11.23         5.99 o
   7   3   8          1.27          0.06         3.95 o
   8   3   8         39.97         46.28         8.91 o
   9   3   8         16.83         11.92         5.94 o
  -9   4   8         77.30         83.23        13.61 o
  -8   4   8          4.44         10.29         4.34 o
  -7   4   8         88.27         90.88         5.78 o
  -6   4   8         12.16         23.00         3.01 o
  -5   4   8        125.42        134.79         5.38 o
  -4   4   8        851.60        818.58        14.23 o
  -3   4   8        939.57        887.07        11.50 o
  -2   4   8         37.46         37.27         3.80 o
  -1   4   8        563.72        581.24        13.17 o
   0   4   8       1330.91       1463.18        23.89 o
   1   4   8        354.26        428.69        11.64 o
   2   4   8         86.65         90.93         8.58 o
   3   4   8        200.43        170.23         6.93 o
   4   4   8        306.68        308.61         8.49 o
   5   4   8          0.05          0.45         2.21 o
   6   4   8         35.42         35.13         4.78 o
   7   4   8         23.85         20.97         4.45 o
   8   4   8          8.66          2.55         4.80 o
  -8   5   8         25.76         16.44         6.73 o
  -7   5   8          0.39          7.99         3.28 o
  -6   5   8        121.53        125.95         6.52 o
  -5   5   8         69.50         74.79         5.80 o
  -4   5   8       2527.75       2552.33        35.71 o
  -3   5   8         47.55         50.51         5.84 o
  -2   5   8        396.26        406.87        21.81 o
  -1   5   8        212.59        249.13        25.38 o
   0   5   8          2.06          3.95         2.18 o
   1   5   8         19.06         29.77         3.71 o
   2   5   8        444.68        393.82        22.05 o
   3   5   8          3.88          3.25         1.40 o
   4   5   8          0.49          1.15         1.58 o
   5   5   8         39.97         37.86         4.64 o
   6   5   8          7.17         15.75         3.61 o
   7   5   8         14.56         12.43         5.88 o
   8   5   8         64.13         90.45        13.06 o
  -8   6   8         43.68         38.12         9.52 o
  -7   6   8         61.50         78.88         6.95 o
  -6   6   8         47.66         36.72         4.31 o
  -5   6   8          3.09          0.99         2.88 o
  -4   6   8        116.80        107.64         6.94 o
  -3   6   8        305.92        344.65        15.06 o
  -2   6   8         15.61         22.93         9.76 o
  -1   6   8        393.17        418.45        13.60 o
   0   6   8        165.36        185.41         9.01 o
   1   6   8        121.46        132.47         8.93 o
   2   6   8          1.83          4.76         2.63 o
   3   6   8         17.21         13.39         3.25 o
   4   6   8         48.68         36.39         7.24 o
   5   6   8          1.53          8.60         5.02 o
   6   6   8         11.60          8.37         5.53 o
   7   6   8         37.50         44.03         8.96 o
  -7   7   8         33.01         28.56         4.42 o
  -6   7   8          2.06          2.19         2.32 o
  -5   7   8         81.84         71.28         6.30 o
  -4   7   8          7.28          8.84         3.18 o
  -3   7   8        296.28        330.03        15.88 o
  -2   7   8        265.75        291.77        12.27 o
  -1   7   8         87.03         81.66         6.50 o
   0   7   8          6.38          9.70         2.85 o
   1   7   8         85.90         98.83         7.37 o
   2   7   8        211.70        215.66        10.68 o
   3   7   8          3.94          3.07         3.51 o
   4   7   8          4.98          9.19         4.92 o
   5   7   8          1.22         -4.65         4.79 o
   6   7   8         46.33         45.96         8.95 o
   7   7   8          2.55          2.55         4.64 o
  -7   8   8         38.69         30.26         7.46 o
  -6   8   8          0.05         -3.03         3.28 o
  -5   8   8         18.03         17.84         4.55 o
  -4   8   8          0.15          6.18         2.98 o
  -3   8   8          0.73          5.43         4.28 o
  -2   8   8         46.29         47.39         5.60 o
  -1   8   8          8.86          8.88         4.70 o
   0   8   8         36.17         32.97         4.79 o
   1   8   8          4.51          9.12         3.69 o
   2   8   8        192.90        194.66        10.87 o
   3   8   8         46.46         45.55         9.60 o
   4   8   8         20.92         20.10         6.26 o
   5   8   8          1.25          1.67         5.59 o
   6   8   8          3.52          6.79         4.08 o
  -5   9   8          0.16          2.14         7.13 o
  -4   9   8          4.13          1.74         4.71 o
  -3   9   8          5.32          4.61         4.77 o
  -2   9   8        131.62        110.05        10.28 o
  -1   9   8         12.72         13.51         4.85 o
   0   9   8         31.38         40.05         5.72 o
   1   9   8         36.99         46.75         6.43 o
   2   9   8          3.60          2.48         4.55 o
   3   9   8          0.51          4.02         4.18 o
   4   9   8          0.47         -2.95         4.93 o
  -3  10   8          5.39          8.96         4.91 o
  -2  10   8         32.07         36.14         6.96 o
  -1  10   8          3.77         -0.33         5.51 o
   0  10   8         13.21         17.08         6.30 o
   1  10   8         30.56         22.34         6.37 o
   2  10   8          0.19          2.74         5.00 o
   3  10   8         11.41          3.04         3.16 o
  -1  11   8         66.00         49.99        11.28 o
   1  11   8         15.11         23.51         7.49 o
  -9   0   9         35.68         29.86         9.51 o
  -7   0   9        268.92        266.96        19.47 o
  -5   0   9       1235.02       1286.53        19.30 o
  -3   0   9        109.24        187.02         7.18 o
  -1   0   9       3361.31       3111.90        35.12 o
   1   0   9          2.37         15.11         2.78 o
   3   0   9        393.59        293.85        13.67 o
   5   0   9        597.14        624.73        24.85 o
   7   0   9         39.61         34.03         7.57 o
   9   0   9          9.85          6.36         5.00 o
  -9   1   9          0.00          3.61         4.28 o
  -8   1   9         92.23         99.32         9.44 o
  -7   1   9        503.33        492.25        18.75 o
  -6   1   9        422.27        440.70        10.12 o
  -5   1   9          2.92          4.01         1.43 o
  -4   1   9       1020.37       1033.87        10.76 o
  -3   1   9          8.11         15.67         2.03 o
  -2   1   9        522.81        485.57         8.88 o
  -1   1   9         11.72         11.52         1.28 o
   0   1   9        220.46        129.87         3.62 o
   2   1   9       3626.87       3849.73        46.84 o
   3   1   9        324.88        345.34        10.94 o
   4   1   9          2.10         -0.78         2.71 o
   5   1   9         19.83         25.50         4.93 o
   6   1   9         79.87         99.97         7.61 o
   7   1   9         94.76        107.49        11.86 o
   8   1   9          0.27         -0.23         3.61 o
   9   1   9          6.44          9.83         5.03 o
  -9   2   9          5.97          5.83         7.23 o
  -8   2   9         21.14         20.24         5.35 o
  -7   2   9          1.05          4.39         2.76 o
  -6   2   9         12.15          9.97         2.13 o
  -5   2   9        330.42        300.55         7.28 o
  -4   2   9       1027.11       1044.21         8.48 o
  -3   2   9       1205.15       1223.24        11.58 o
  -2   2   9        153.01        169.38         5.04 o
  -1   2   9          6.99         32.73         2.92 o
   0   2   9        613.05        589.93         9.04 o
   1   2   9        169.49        223.90         5.12 o
   2   2   9        658.58        841.76        16.25 o
   3   2   9       1577.41       1456.81        24.29 o
   4   2   9         11.31         22.72         3.66 o
   5   2   9         46.56         71.16         9.10 o
   6   2   9          5.64          0.33         4.17 o
   7   2   9         10.27         17.36         6.21 o
   8   2   9         73.90         80.09        11.44 o
   9   2   9          1.01          3.20         5.28 o
  -9   3   9          6.64          4.67         6.75 o
  -8   3   9         81.98         90.80         9.93 o
  -7   3   9         38.32         54.83         5.78 o
  -6   3   9         29.52         22.97         2.81 o
  -5   3   9       1634.02       1605.58        20.22 o
  -4   3   9         27.29         23.38         2.71 o
  -3   3   9         18.21         30.97         2.09 o
  -2   3   9        207.37        212.72         4.95 o
  -1   3   9         20.54         12.44         1.19 o
   0   3   9         68.55        138.29         9.42 o
   1   3   9       1415.11       1426.87        39.20 o
   2   3   9         26.34         22.04         1.95 o
   3   3   9        118.15        146.42         7.75 o
   4   3   9          0.40         -1.62         3.66 o
   5   3   9         53.63         44.66         4.64 o
   6   3   9         45.15         57.92         8.86 o
   7   3   9         53.11         37.82         7.38 o
   8   3   9          9.55         12.10         5.76 o
   9   3   9          0.87          1.63         4.99 o
  -8   4   9         17.09         15.37         4.63 o
  -7   4   9          4.39          7.30         2.83 o
  -6   4   9        204.02        222.02         7.23 o
  -5   4   9        177.87        153.28         5.67 o
  -4   4   9         31.15         38.37         3.58 o
  -3   4   9        150.62        138.93         4.14 o
  -2   4   9        216.47        201.38         5.34 o
  -1   4   9        605.05        624.36        13.50 o
   0   4   9        800.82        728.95        30.43 o
   1   4   9         96.60        102.20         5.60 o
   2   4   9         24.93         39.03         4.05 o
   3   4   9          1.22          0.00         2.32 o
   4   4   9        229.72        233.49         9.44 o
   5   4   9          4.73          4.62         2.71 o
   6   4   9        142.22        127.79        12.55 o
   7   4   9         54.30         51.64         9.69 o
   8   4   9         77.63         89.76        12.84 o
  -8   5   9          4.68          8.34         6.62 o
  -7   5   9          3.35          4.44         2.75 o
  -6   5   9          0.35          1.66         2.48 o
  -5   5   9         26.43         35.52         4.43 o
  -4   5   9        716.68        746.69        21.88 o
  -3   5   9         88.84         84.01         7.64 o
  -2   5   9          9.44         11.57         2.49 o
  -1   5   9        420.63        482.47        24.37 o
   0   5   9          0.57          2.85         2.42 o
   1   5   9        456.43        483.37        35.01 o
   2   5   9        141.16        131.50        10.18 o
   3   5   9         14.67          9.71         2.46 o
   4   5   9         57.56         46.98         4.57 o
   5   5   9         10.92          9.61         3.26 o
   6   5   9          0.17          0.02         4.19 o
   7   5   9         56.43         66.61        11.08 o
   8   5   9          3.06          2.83         4.85 o
  -8   6   9         11.83         16.47         7.53 o
  -7   6   9          0.40         -1.56         3.06 o
  -6   6   9        143.01        157.69         7.64 o
  -5   6   9         72.44         67.59         5.94 o
  -4   6   9         15.88         19.37         5.43 o
  -3   6   9        339.71        390.09        32.21 o
  -2   6   9          3.09          1.94         2.09 o
  -1   6   9        285.50        287.51        11.07 o
   0   6   9         12.63          7.68         2.82 o
   1   6   9        250.89        251.84        10.66 o
   2   6   9         78.79         85.26         7.32 o
   3   6   9         74.29         71.64         5.96 o
   4   6   9         91.60         98.23        11.37 o
   5   6   9          2.88          6.87         6.36 o
   6   6   9         25.16         21.15         6.42 o
   7   6   9          0.81         15.65         7.14 o
  -7   7   9          2.81          3.26         2.56 o
  -6   7   9          3.11          2.05         2.68 o
  -5   7   9          3.19          7.91         3.32 o
  -4   7   9         58.49         77.67         8.14 o
  -3   7   9        194.63        221.35        23.84 o
  -2   7   9        199.23        205.51        22.95 o
  -1   7   9          0.24         -2.11         2.51 o
   0   7   9         51.71         52.13         5.54 o
   1   7   9         22.81         24.14         4.26 o
   2   7   9         27.63         31.44         4.59 o
   3   7   9          0.58          2.33         2.40 o
   4   7   9         23.30         33.96         8.14 o
   5   7   9         10.91          8.10         5.64 o
   6   7   9          0.86          8.22         5.85 o
  -7   8   9         15.12         19.09         6.49 o
  -6   8   9         23.04         20.99         3.66 o
  -5   8   9         10.37          9.81         4.06 o
  -4   8   9         28.55         29.23         4.73 o
  -3   8   9         46.98         55.68         7.62 o
  -2   8   9          3.62          8.73         5.84 o
  -1   8   9        217.18        235.67        11.81 o
   0   8   9         32.82         30.66         4.87 o
   1   8   9        126.02        141.48         9.43 o
   2   8   9          0.74          6.63         3.52 o
   3   8   9         22.01         26.55         5.21 o
   4   8   9         14.04         17.81         7.17 o
   5   8   9          0.17         10.93         5.90 o
  -5   9   9          0.46          0.86         3.94 o
  -4   9   9         37.74         39.31         7.85 o
  -3   9   9        231.15        252.28        15.74 o
  -2   9   9        181.77        186.08        13.25 o
  -1   9   9         15.84         30.22         5.76 o
   0   9   9         59.23         66.81         7.12 o
   1   9   9         63.80         75.69         7.59 o
   2   9   9          7.49          7.91         5.38 o
   3   9   9          0.18         -0.45         3.24 o
   4   9   9         13.52          8.52         4.95 o
  -3  10   9          1.07          2.83        12.09 o
  -2  10   9         53.36         57.66         8.09 o
  -1  10   9         43.89         73.39        13.21 o
   0  10   9         85.48         79.99         8.20 o
   1  10   9         47.69         46.88         8.71 o
   2  10   9         14.69          8.67         3.28 o
   3  10   9          3.76         -4.28         4.28 o
  -1  11   9         10.21          8.08         7.47 o
  -8   0  10          2.79          1.01         5.17 o
  -6   0  10        444.68        429.93        14.49 o
  -4   0  10        273.82        244.64         5.72 o
   0   0  10       2028.11       2139.49        59.28 o
   4   0  10          2.20          8.23         4.01 o
   6   0  10          1.40          3.73         4.33 o
   8   0  10         12.53         27.21         8.04 o
  -9   1  10         32.90         43.07         7.36 o
  -8   1  10          0.00          6.51        11.68 o
  -7   1  10        183.35        207.54        10.98 o
  -6   1  10       1458.71       1432.20        21.57 o
  -5   1  10         33.80         39.54         2.45 o
  -4   1  10        591.93        608.84         7.79 o
  -3   1  10         81.84         51.63         2.71 o
  -2   1  10        617.58        669.07        13.74 o
  -1   1  10       3485.70       3896.40        61.98 o
   0   1  10         17.02          3.66         1.30 o
   1   1  10       4596.55       5021.89        57.38 o
   2   1  10        299.81        459.56        28.48 o
   3   1  10        326.64        323.82        11.55 o
   4   1  10         11.24         10.41         3.05 o
   5   1  10        794.62        807.63        20.70 o
   6   1  10          0.72          5.70         3.33 o
   7   1  10         10.79         18.29         4.55 o
   8   1  10          8.22          1.06         5.37 o
   9   1  10          2.84          7.54         6.72 o
  -9   2  10          0.00          3.37         3.71 o
  -8   2  10          0.02          2.87         5.93 o
  -7   2  10          6.53         11.37         3.64 o
  -6   2  10          5.78         11.15         2.02 o
  -5   2  10         69.36         64.37         2.69 o
  -4   2  10         26.50         24.06         1.17 o
  -3   2  10        800.15        757.50        13.30 o
  -2   2  10       3403.20       3509.44        29.11 o
  -1   2  10        738.93        693.22         9.15 o
   1   2  10         47.46         47.24         4.26 o
   2   2  10          0.07          4.82         9.47 o
   3   2  10        298.73        251.40         9.14 o
   4   2  10       1961.09       1898.99        34.58 o
   5   2  10        306.15        348.79        18.91 o
   6   2  10        117.99        130.71        12.71 o
   7   2  10          6.27          6.11         6.00 o
   8   2  10          8.02         -1.51         5.43 o
   9   2  10         10.03         16.16         7.16 o
  -9   3  10          2.00          6.10         4.65 o
  -8   3  10         19.06         22.83        13.24 o
  -7   3  10        151.84        147.41         8.84 o
  -6   3  10          0.23          5.08         2.07 o
  -5   3  10       2000.23       1964.36        21.67 o
  -4   3  10        769.25        737.38        12.89 o
  -3   3  10        843.46        824.99        11.60 o
  -2   3  10       1113.46       1109.51        24.34 o
  -1   3  10        211.52        230.83         6.35 o
   0   3  10        859.06       1135.25        36.59 o
   1   3  10         67.62         46.89         2.17 o
   2   3  10         22.71         12.34         2.65 o
   3   3  10          9.78         18.59         3.06 o
   4   3  10        259.70        246.57         9.75 o
   5   3  10        241.97        217.14         9.65 o
   6   3  10         97.11        101.60        11.44 o
   7   3  10          1.01          1.33         4.86 o
   8   3  10          4.45          8.66         5.84 o
  -8   4  10         21.63         18.86         5.29 o
  -7   4  10        197.71        216.11        10.72 o
  -6   4  10         11.75         15.10         2.56 o
  -5   4  10         21.30         16.53         3.12 o
  -4   4  10        323.28        309.19         9.75 o
  -3   4  10        188.63        197.84         4.29 o
  -2   4  10          0.89         14.78         2.82 o
  -1   4  10        449.52        371.51        11.02 o
   0   4  10        562.51        532.39        16.66 o
   1   4  10         24.95         34.14         3.57 o
   2   4  10         70.27         48.51         4.37 o
   3   4  10        104.86        124.60         7.84 o
   4   4  10          7.72         12.20         3.20 o
   5   4  10         19.98         28.57         3.82 o
   6   4  10         95.32        104.00        11.63 o
   7   4  10          4.16         -3.00         4.55 o
   8   4  10         21.06         10.14         6.01 o
  -8   5  10        212.59        185.47        18.42 o
  -7   5  10         11.19         13.10         4.86 o
  -6   5  10         11.45         10.14         2.59 o
  -5   5  10          0.96          2.71         2.77 o
  -4   5  10        599.84        555.20        18.70 o
  -3   5  10        266.31        260.29        10.34 o
  -2   5  10        156.36        161.97         6.98 o
  -1   5  10        825.31        911.82        26.37 o
   0   5  10        410.92        362.44        11.63 o
   1   5  10        165.58        187.74         8.60 o
   2   5  10        143.87        108.14         6.76 o
   3   5  10        168.81        159.28         8.31 o
   4   5  10         52.38         43.08         6.27 o
   5   5  10          0.00          0.24         3.90 o
   6   5  10          4.66          3.82         4.39 o
   7   5  10          1.48          0.60         4.91 o
   8   5  10         20.59         36.08         8.43 o
  -8   6  10         11.71         12.69         6.41 o
  -7   6  10         53.79         60.55         5.14 o
  -6   6  10          2.50          2.78         3.89 o
  -5   6  10         44.87         54.57         5.59 o
  -4   6  10        156.25        165.22        11.02 o
  -3   6  10         21.62         38.70         5.94 o
  -2   6  10        156.61        164.52         8.18 o
  -1   6  10        142.06        141.80         7.70 o
   0   6  10          6.62          5.86         2.86 o
   1   6  10         64.28         69.45         5.86 o
   2   6  10        609.85        670.94        18.12 o
   3   6  10        250.87        258.26        22.12 o
   4   6  10         44.91         50.55         8.28 o
   5   6  10          2.26         12.52         5.86 o
   6   6  10          3.75         -1.98         4.50 o
   7   6  10        130.87        134.24        14.99 o
  -7   7  10         26.88         20.93         3.61 o
  -6   7  10          1.51         -2.12         2.95 o
  -5   7  10         29.20         26.99         4.75 o
  -4   7  10         95.21        101.38         9.30 o
  -3   7  10        549.49        531.83        24.32 o
  -2   7  10        350.24        366.08        13.32 o
  -1   7  10          5.08          5.23         2.84 o
   0   7  10        206.19        214.46        10.58 o
   1   7  10          0.56          1.24         2.93 o
   2   7  10         25.03         17.22         4.43 o
   3   7  10         24.28         23.46         4.18 o
   4   7  10         19.11         15.19         6.17 o
   5   7  10         83.35         71.68        10.99 o
   6   7  10         26.02         28.14         7.75 o
  -7   8  10         25.84         32.39         7.87 o
  -6   8  10          3.29          2.75         3.82 o
  -5   8  10          2.76          2.33         2.97 o
  -4   8  10         38.14         47.66         6.37 o
  -3   8  10        160.40        146.12        11.59 o
  -2   8  10        151.50        176.35        18.04 o
  -1   8  10         41.16         37.18         4.99 o
   0   8  10          0.06          3.00         3.72 o
   1   8  10         34.56         47.84         6.34 o
   2   8  10         98.53        105.38         6.93 o
   3   8  10        146.77        154.90        14.84 o
   4   8  10         44.88         35.98         8.14 o
   5   8  10          2.99          4.65         5.04 o
  -5   9  10          1.06          2.77         4.39 o
  -4   9  10         27.46         44.29         9.52 o
  -3   9  10         28.51         39.94         7.54 o
  -2   9  10        192.64        190.96        13.69 o
  -1   9  10         48.10         49.54        10.22 o
   0   9  10         26.01         38.99         5.75 o
   1   9  10         41.31         49.14         6.20 o
   2   9  10         32.70         30.45        10.17 o
   3   9  10          1.04         -0.07         4.55 o
   4   9  10          3.89          4.28         5.30 o
  -3  10  10          6.54          8.62         6.81 o
  -2  10  10          1.24         -0.04         4.12 o
  -1  10  10          5.32          6.67         7.29 o
   0  10  10         60.31         77.37        12.90 o
   1  10  10         41.98         37.31         7.99 o
   2  10  10         39.53         32.70         5.95 o
  -1  11  10        133.99        132.48        17.55 o
  -9   0  11          3.61          2.72         6.19 o
  -7   0  11         15.66         12.27         5.16 o
  -5   0  11       1163.92       1108.28        15.62 o
  -3   0  11       5251.53       5336.22        63.21 o
  -1   0  11          1.75         26.26         6.26 o
   1   0  11       7195.53       8248.65       123.58 o
   3   0  11        574.33        454.83        18.09 o
   5   0  11       2118.77       2193.10        53.70 o
   7   0  11          7.63          4.82         4.97 o
   9   0  11         67.07         68.90        11.71 o
  -9   1  11          1.68          5.90         4.43 o
  -8   1  11          7.11          9.13         4.68 o
  -7   1  11         19.85         13.37         4.74 o
  -6   1  11         68.45         84.15         6.70 o
  -5   1  11        620.00        628.75         9.59 o
  -4   1  11        586.82        537.52         7.28 o
  -3   1  11        459.37        432.00         7.71 o
  -2   1  11       1232.75       1334.56        37.18 o
  -1   1  11        342.30        327.25         9.69 o
   0   1  11         16.52        111.59         6.08 o
   1   1  11       1338.11       1649.44        40.66 o
   2   1  11       1031.69        977.47        21.70 o
   3   1  11         54.10         68.62         5.30 o
   4   1  11        179.65        163.40        12.73 o
   5   1  11        413.34        428.20        14.93 o
   6   1  11         61.98         46.53         7.66 o
   7   1  11         18.34         20.06         4.54 o
   8   1  11          9.24          7.31         5.37 o
   9   1  11          4.46         -3.15         4.87 o
  -9   2  11          2.65          3.02         3.69 o
  -8   2  11         49.95         59.51         7.90 o
  -7   2  11        108.88        125.13         7.81 o
  -6   2  11          4.77          5.42         1.80 o
  -5   2  11        293.13        305.52         5.85 o
  -4   2  11         37.76         48.59         2.24 o
  -3   2  11        150.12        110.55         3.89 o
  -2   2  11          1.29          7.17         2.03 o
  -1   2  11       1763.53       1740.68        23.77 o
   0   2  11        185.59        206.45         6.77 o
   1   2  11         23.32         19.16         2.69 o
   2   2  11       1783.14       2005.61        30.06 o
   3   2  11        698.70        667.51        15.95 o
   4   2  11       1861.64       1871.95        48.05 o
   5   2  11        215.49        224.51        15.60 o
   6   2  11        343.08        327.96        13.02 o
   7   2  11         23.37         22.30         6.63 o
   8   2  11          2.05          7.49         5.87 o
   9   2  11         62.43         64.77        11.46 o
  -9   3  11         13.65         23.47         5.88 o
  -8   3  11          5.36         12.07         5.15 o
  -7   3  11        194.89        180.33         9.72 o
  -6   3  11         14.88         18.60         2.22 o
  -5   3  11          7.33          6.29         2.43 o
  -4   3  11       1074.36       1050.64        14.09 o
  -3   3  11        331.67        299.90         7.50 o
  -2   3  11        227.22        227.81        11.69 o
  -1   3  11        196.23        215.37         5.16 o
   0   3  11         17.97         14.31         2.66 o
   1   3  11        165.42        162.01         4.36 o
   2   3  11        265.62        238.46         8.90 o
   3   3  11         79.04         95.71         6.78 o
   4   3  11        740.85        745.01        18.21 o
   5   3  11         85.83         83.67         6.19 o
   6   3  11         23.24         24.83         6.99 o
   7   3  11        154.45        160.54        15.37 o
   8   3  11         29.33         26.93         7.62 o
  -9   4  11          1.11         12.84         8.07 o
  -8   4  11          0.69          8.01         4.51 o
  -7   4  11          7.87         12.54         5.13 o
  -6   4  11          6.23          4.30         1.88 o
  -5   4  11         74.68         80.30         6.42 o
  -4   4  11        110.95        131.28         6.49 o
  -3   4  11         41.98         40.60         2.79 o
  -2   4  11        250.02        240.09         7.82 o
  -1   4  11        452.32        497.65        15.98 o
   0   4  11          5.50          2.69         2.01 o
   1   4  11         63.94         46.33         4.09 o
   2   4  11          0.04          4.76         2.37 o
   3   4  11       2341.43       2262.98        48.41 o
   4   4  11         30.75         41.04         7.68 o
   5   4  11         36.97         52.03         5.14 o
   6   4  11         11.90         15.10         5.82 o
   7   4  11         91.82         94.58        12.98 o
   8   4  11          5.01          9.24         5.86 o
  -8   5  11         40.27         39.08         9.36 o
  -7   5  11         20.90         32.06         6.07 o
  -6   5  11         12.29          9.22         2.15 o
  -5   5  11         74.46         85.70         7.47 o
  -4   5  11        260.22        250.11         9.25 o
  -3   5  11         27.70         41.49         3.24 o
  -2   5  11         28.04         32.45         3.22 o
  -1   5  11        163.31        176.88        18.60 o
   0   5  11         61.84         72.89         5.30 o
   1   5  11        655.80        608.12        22.92 o
   2   5  11         36.78         33.28         4.18 o
   3   5  11        425.70        421.11        14.01 o
   4   5  11         27.66         37.45         4.67 o
   5   5  11         42.17         53.31         8.79 o
   6   5  11          0.57         -5.92         5.92 o
   7   5  11          0.01          6.10         5.67 o
  -8   6  11         36.46         42.80         9.79 o
  -7   6  11         10.04         11.07         4.94 o
  -6   6  11          0.84          1.37         2.37 o
  -5   6  11        113.35        100.68         7.27 o
  -4   6  11          7.13          6.52         3.87 o
  -3   6  11          2.31          6.90         6.18 o
  -2   6  11        483.09        461.41        13.52 o
  -1   6  11          5.72          3.18         3.25 o
   0   6  11        480.75        506.44        15.27 o
   1   6  11         12.41         16.30         3.44 o
   2   6  11        237.05        252.24        17.46 o
   3   6  11        221.60        220.79        15.51 o
   4   6  11         10.75         11.52         5.68 o
   5   6  11         14.32         19.13         6.54 o
   6   6  11          0.25         -7.10         7.10 o
   7   6  11          1.45         -3.09         4.71 o
  -7   7  11          0.65         -3.09         3.09 o
  -6   7  11          9.67         11.59         4.74 o
  -5   7  11         39.78         46.81         5.60 o
  -4   7  11          0.81          8.74         7.20 o
  -3   7  11        626.12        637.42        22.64 o
  -2   7  11         91.22        101.39        13.33 o
  -1   7  11         52.04         61.74        10.56 o
   0   7  11          0.05          1.48         2.85 o
   1   7  11        390.17        420.41        15.27 o
   2   7  11        177.88        189.66        13.20 o
   3   7  11         17.59         21.66         7.32 o
   4   7  11          9.97         12.43         5.41 o
   5   7  11         41.57         33.48         7.82 o
   6   7  11         16.05         36.38         8.80 o
  -7   8  11          0.27          1.00         3.94 o
  -6   8  11         37.34         37.36         4.55 o
  -5   8  11          3.49          4.22         2.78 o
  -4   8  11          0.90          9.08         5.17 o
  -3   8  11         35.98         32.38         6.78 o
  -2   8  11          0.25         -1.59         5.21 o
  -1   8  11          5.05          2.13         7.42 o
   0   8  11          5.12          6.12         2.88 o
   1   8  11        547.92        547.92        18.80 o
   2   8  11        103.98        109.49         7.15 o
   3   8  11          0.15          1.44         5.26 o
   4   8  11          1.69          7.56         6.28 o
   5   8  11          0.13         13.13         6.29 o
  -4   9  11          0.01         -5.19         5.19 o
  -3   9  11         18.29         15.82         5.62 o
  -2   9  11         52.39         69.84        13.16 o
  -1   9  11         44.08         35.35         8.73 o
   0   9  11          1.99          3.73         3.03 o
   1   9  11         17.19          7.13         3.33 o
   2   9  11          1.92          0.85         2.84 o
   3   9  11         40.07         35.57         8.88 o
   4   9  11          9.99         14.65         5.64 o
  -3  10  11         21.39         36.13        11.21 o
  -2  10  11         36.84         21.57         5.95 o
  -1  10  11          5.58         18.42         9.05 o
   0  10  11        131.27        117.17        15.75 o
   1  10  11         50.58         46.76         8.61 o
   2  10  11         15.17         18.67         4.85 o
  -8   0  12          2.20          4.76         6.23 o
  -6   0  12        132.81        132.12         8.29 o
  -4   0  12        675.89        714.74        17.32 o
  -2   0  12       1299.93       1440.05        18.78 o
   2   0  12       1072.78       1172.12        29.16 o
   4   0  12          0.18          3.09         3.85 o
   6   0  12        432.95        444.03        23.55 o
   8   0  12         81.83        130.23        14.82 o
  -9   1  12          0.05         -5.01         5.39 o
  -8   1  12          3.66          1.75         7.83 o
  -7   1  12         17.62         19.54         3.45 o
  -6   1  12        215.79        223.62         9.44 o
  -5   1  12       1471.91       1462.41        16.49 o
  -4   1  12        128.72        119.37         3.02 o
  -3   1  12         54.41         43.91         2.48 o
  -2   1  12          5.35         20.80         7.41 o
  -1   1  12        123.15        172.96         4.09 o
   0   1  12          0.39          8.63        11.61 o
   1   1  12       2141.59       2216.27        31.30 o
   2   1  12       1750.36       1968.06        29.57 o
   3   1  12        428.56        479.88        13.53 o
   4   1  12        175.36        186.57        11.13 o
   5   1  12          2.68          5.54         3.91 o
   6   1  12        110.13        106.10         8.36 o
   7   1  12         96.94        125.15         9.58 o
   8   1  12          2.02         -6.43         6.78 o
   9   1  12          4.24          0.87         5.16 o
  -9   2  12          4.55          6.18         6.99 o
  -8   2  12          4.53         10.49         4.88 o
  -7   2  12         35.57         41.15         5.04 o
  -6   2  12        309.34        301.34        11.27 o
  -5   2  12         95.93         92.93         3.66 o
  -4   2  12       1078.21       1086.31        13.48 o
  -3   2  12          7.50          2.74         1.43 o
  -2   2  12         14.44          5.32         1.47 o
  -1   2  12        114.90         61.19         3.12 o
   0   2  12       1949.74       2278.97        31.04 o
   1   2  12         67.82         62.38         4.25 o
   2   2  12       1302.05       1308.67        46.09 o
   3   2  12        460.38        403.45        12.45 o
   4   2  12        141.80        180.20         8.98 o
   5   2  12        497.79        470.48        15.24 o
   6   2  12        305.72        309.20        15.49 o
   7   2  12         28.17         34.01         7.67 o
   8   2  12          7.14          2.55         4.92 o
  -9   3  12          0.05          4.78         6.33 o
  -8   3  12         43.34         51.07         5.96 o
  -7   3  12         92.30        104.70         7.50 o
  -6   3  12         13.65         12.87         2.09 o
  -5   3  12         99.34         99.47         4.30 o
  -4   3  12         49.62         63.51         3.34 o
  -3   3  12        112.82        100.73         4.49 o
  -2   3  12          1.32          1.33         1.49 o
  -1   3  12          3.25          1.53         0.93 o
   0   3  12        877.34        831.12        36.01 o
   1   3  12       1681.54       1776.99        24.49 o
   2   3  12         29.49         14.88         2.78 o
   3   3  12        960.90        935.31        31.87 o
   4   3  12        110.67        112.24         7.07 o
   5   3  12          1.16          0.95         2.39 o
   6   3  12         39.73         39.29         7.68 o
   7   3  12         58.35         49.41        10.01 o
   8   3  12          1.01         -4.73         5.65 o
  -9   4  12          1.02         -7.57         7.57 o
  -8   4  12          0.31          3.72         3.30 o
  -7   4  12          0.09          4.58         4.11 o
  -6   4  12         27.56         29.09         3.00 o
  -5   4  12         95.46         93.21         5.27 o
  -4   4  12          0.04          0.16         2.29 o
  -3   4  12         18.78         23.13         4.31 o
  -2   4  12        144.97        146.26         6.32 o
  -1   4  12        229.72        178.56         7.56 o
   0   4  12         75.29         84.39         5.48 o
   1   4  12        118.48        133.41         7.15 o
   2   4  12          0.02          0.24         0.85 o
   3   4  12        775.16        798.44        19.28 o
   4   4  12        715.83        639.87        22.37 o
   5   4  12          2.25          4.24         2.46 o
   6   4  12          2.03          4.08         5.07 o
   7   4  12        316.82        319.96        22.85 o
   8   4  12         14.39         12.07         6.49 o
  -8   5  12          7.48          7.70         4.18 o
  -7   5  12         20.11         28.34         5.57 o
  -6   5  12          0.27         -1.98         1.98 o
  -5   5  12          0.03          0.66         2.09 o
  -4   5  12        103.03        110.20         6.29 o
  -3   5  12        138.40        142.96        14.39 o
  -2   5  12          0.27         -1.54         1.54 o
  -1   5  12         56.72         65.94         4.75 o
   0   5  12         11.00          3.45         1.96 o
   1   5  12         34.15         28.34         3.93 o
   2   5  12         48.15         52.18         5.17 o
   3   5  12        103.13        104.00         7.14 o
   4   5  12        269.22        270.07        11.55 o
   5   5  12         15.14         21.85         6.86 o
   6   5  12        111.78        128.87        13.59 o
   7   5  12          0.99         -0.40         5.26 o
  -7   6  12         14.02         21.47         4.64 o
  -6   6  12          5.16          5.00         2.31 o
  -5   6  12          5.51          8.19         3.26 o
  -4   6  12         12.15         11.84         4.20 o
  -3   6  12          0.63          0.06         5.48 o
  -2   6  12        343.68        345.26        16.25 o
  -1   6  12        197.98        199.76        17.86 o
   0   6  12          1.30          0.13         5.56 o
   1   6  12         30.31         34.99         7.43 o
   2   6  12        309.05        353.03        20.82 o
   3   6  12          2.62          2.50         3.51 o
   4   6  12         65.16         66.94         9.55 o
   5   6  12          0.18         -0.62         4.20 o
   6   6  12         49.51         41.03         8.70 o
   7   6  12          0.91         -4.64         5.50 o
  -7   7  12          0.00          6.61         3.37 o
  -6   7  12         19.89         20.15         3.72 o
  -5   7  12         97.89         86.25         9.33 o
  -4   7  12         29.15         33.73         5.77 o
  -3   7  12         12.49         14.64         5.74 o
  -2   7  12        127.39        105.80        13.22 o
  -1   7  12        169.69        165.51         9.04 o
   0   7  12          7.10          9.84         3.28 o
   1   7  12        186.81        182.83         8.30 o
   2   7  12         81.48         88.58         9.41 o
   3   7  12          6.81          7.87         3.13 o
   4   7  12          9.48          6.78         5.86 o
   5   7  12         47.88         56.40         9.87 o
   6   7  12          0.67          7.31         5.69 o
  -6   8  12         12.90         18.89         4.08 o
  -5   8  12         36.50         27.23         4.60 o
  -4   8  12         40.64         53.95         7.54 o
  -3   8  12        110.67        119.21        10.86 o
  -2   8  12         37.68         26.83         8.90 o
  -1   8  12         65.17         83.32        12.68 o
   0   8  12          8.02          9.51         3.65 o
   1   8  12         88.59         97.72         6.51 o
   2   8  12        364.60        353.48        33.22 o
   3   8  12         32.39         41.51         8.44 o
   4   8  12          2.99          1.37         4.43 o
   5   8  12         55.76         60.46        10.63 o
  -4   9  12         56.74         53.21         8.24 o
  -3   9  12          6.69          9.45         5.01 o
  -2   9  12        243.52        239.62        22.71 o
  -1   9  12         99.71        111.47        15.11 o
   0   9  12         56.99         58.17         6.60 o
   1   9  12         16.78         19.48         3.97 o
   2   9  12          9.87          2.56         4.60 o
   3   9  12          2.70          0.47         3.57 o
   4   9  12          0.00          2.26         4.85 o
  -2  10  12          8.09         14.48         5.22 o
  -1  10  12          6.32         -3.20         5.26 o
   0  10  12         37.52         37.12        10.03 o
   1  10  12         35.53         34.71         7.94 o
   2  10  12          5.96         -3.31         5.39 o
  -9   0  13          6.82         17.92         8.00 o
  -7   0  13         48.26         49.62         9.53 o
  -5   0  13        137.30        128.93         7.76 o
  -3   0  13         24.33          8.96         2.94 o
  -1   0  13          3.78          7.36         1.37 o
   1   0  13       4846.74       5847.93        92.89 o
   3   0  13       2195.73       2118.32        47.65 o
   5   0  13       2913.44       3037.72        68.47 o
   7   0  13          2.81         -0.21         4.73 o
   9   0  13         45.35         48.00        10.10 o
  -9   1  13         45.01         51.57         7.57 o
  -8   1  13          8.47          6.40         5.26 o
  -7   1  13          1.53         -2.43         2.49 o
  -6   1  13        397.97        412.11        13.34 o
  -5   1  13        200.62        189.69         4.95 o
  -4   1  13        274.92        241.58         4.67 o
  -3   1  13        184.94        195.68         5.30 o
  -2   1  13        334.14        389.37        13.27 o
  -1   1  13        268.64        280.56         5.18 o
   0   1  13       3286.70       3142.30        84.36 o
   1   1  13        605.63        698.89        15.09 o
   2   1  13        236.90        164.75         7.41 o
   3   1  13          0.50          1.93         2.51 o
   4   1  13        203.90        173.39        12.18 o
   5   1  13         47.16         39.20         5.22 o
   6   1  13        228.17        235.69        12.53 o
   7   1  13          2.48          3.14         6.46 o
   8   1  13         15.51         21.60         7.13 o
  -9   2  13         29.01         21.91         5.49 o
  -8   2  13         35.29         48.14         7.15 o
  -7   2  13        122.78        138.77         8.34 o
  -6   2  13         85.51         90.12         6.48 o
  -5   2  13         44.36         46.75         2.79 o
  -4   2  13         53.24         53.23         3.18 o
  -3   2  13         68.58         60.51         3.43 o
  -2   2  13       1176.05       1226.51        13.36 o
  -1   2  13         31.23          5.52         0.93 o
   0   2  13       1806.58       2155.70        57.11 o
   2   2  13        729.04        855.37        31.40 o
   3   2  13        196.19        152.61         8.50 o
   4   2  13        706.57        724.44        18.74 o
   5   2  13        231.32        228.11        10.79 o
   6   2  13        474.38        479.96        16.65 o
   7   2  13         16.86         13.32         6.30 o
   8   2  13          0.28          2.78         4.77 o
  -9   3  13          9.15         -0.14         6.10 o
  -8   3  13         88.96         95.15         7.74 o
  -7   3  13         25.57         24.80         4.67 o
  -6   3  13          8.87          9.52         2.57 o
  -5   3  13         87.28         88.80         4.31 o
  -4   3  13         58.19         51.70         4.94 o
  -3   3  13        503.47        459.64        11.15 o
  -2   3  13        108.82        101.54         3.77 o
  -1   3  13          1.41          8.82         2.12 o
   0   3  13          9.53         25.71         3.04 o
   1   3  13        800.91        863.83        12.74 o
   2   3  13        229.01        254.68         9.96 o
   3   3  13         74.09         68.36         5.58 o
   4   3  13         12.36         13.01         3.79 o
   5   3  13        220.64        232.61        10.89 o
   6   3  13         12.40         10.47         5.83 o
   7   3  13         12.33          9.83         6.16 o
   8   3  13         12.64          6.77         4.84 o
  -9   4  13          0.02          1.74         5.48 o
  -8   4  13         30.00         29.69         6.10 o
  -7   4  13         34.57         36.78         4.93 o
  -6   4  13          0.02          2.07         2.06 o
  -5   4  13          5.27          8.85         2.35 o
  -4   4  13         36.99         40.55         4.03 o
  -3   4  13         35.25         25.00         2.48 o
  -2   4  13       1069.87       1106.53        20.18 o
  -1   4  13       1230.37       1180.99        33.92 o
   0   4  13        101.81        128.13         6.85 o
   1   4  13        359.75        368.95        20.68 o
   2   4  13        318.73        281.38        10.73 o
   3   4  13        851.76        832.88        20.02 o
   4   4  13       1329.83       1301.25        27.04 o
   5   4  13         62.21         56.12         5.60 o
   6   4  13          3.73         -4.17         4.17 o
   7   4  13         59.10         68.17        11.67 o
   8   4  13         34.24         27.14         7.93 o
  -8   5  13          3.30          2.59         4.42 o
  -7   5  13         39.02         29.83         3.92 o
  -6   5  13          1.66         -0.01         1.97 o
  -5   5  13        112.66        110.49         5.87 o
  -4   5  13        154.64        138.84         6.98 o
  -3   5  13        432.92        422.01        13.01 o
  -2   5  13          6.51          7.79         5.42 o
  -1   5  13        451.57        509.73        24.73 o
   0   5  13         51.17         49.31         4.96 o
   1   5  13        696.80        657.13        30.30 o
   2   5  13        315.86        302.15        11.96 o
   3   5  13        319.48        299.90        12.13 o
   4   5  13        139.74        143.38         8.71 o
   5   5  13        193.95        198.50        15.80 o
   6   5  13          0.91          4.55         4.68 o
   7   5  13        100.73        114.10        14.07 o
  -7   6  13          9.26         13.84         3.88 o
  -6   6  13         41.41         36.71         4.13 o
  -5   6  13          4.15          3.28         2.66 o
  -4   6  13         45.77         55.81         6.88 o
  -3   6  13         99.58         98.32        12.91 o
  -2   6  13        121.89        140.97        14.65 o
  -1   6  13          3.38          5.27         2.42 o
   0   6  13        117.01        110.25         7.10 o
   1   6  13        230.79        241.00        21.45 o
   2   6  13        810.95        776.25        20.96 o
   3   6  13        684.16        647.95        19.40 o
   4   6  13        298.72        297.84        19.16 o
   5   6  13         13.35         20.12         6.37 o
   6   6  13          2.59          4.59         4.49 o
   7   6  13         50.29         52.40         9.96 o
  -7   7  13          1.33          1.56         3.78 o
  -6   7  13          5.95          4.13         2.58 o
  -5   7  13         13.84         24.14         4.61 o
  -4   7  13          2.07          2.67         4.32 o
  -3   7  13         14.96         14.49         7.25 o
  -2   7  13          2.19         -4.89         5.03 o
  -1   7  13         29.64         27.81        10.60 o
   0   7  13          6.40         12.20         3.68 o
   1   7  13          6.07         11.63         4.57 o
   2   7  13         98.29         96.08         7.74 o
   3   7  13          0.25          0.69         2.84 o
   4   7  13          3.78          3.18         4.07 o
   5   7  13          0.07         -1.20         3.68 o
   6   7  13          8.09          5.20         4.21 o
  -6   8  13          1.65          5.75         4.49 o
  -5   8  13          4.92          6.35         3.47 o
  -4   8  13          1.62         -4.02         5.45 o
  -3   8  13          9.41         25.77         6.48 o
  -2   8  13          0.55          4.96         5.36 o
  -1   8  13         31.82         33.64         8.46 o
   0   8  13          0.04          1.00         2.79 o
   1   8  13         93.34         81.89         7.66 o
   2   8  13          1.00          5.95         3.74 o
   3   8  13          2.55          6.85         4.80 o
   4   8  13         64.18         39.30         8.49 o
   5   8  13          0.07          8.94         6.03 o
  -4   9  13          1.68         12.41         4.86 o
  -3   9  13          8.00         -2.75        13.84 o
  -2   9  13          0.05          4.27         5.97 o
  -1   9  13          0.22          4.80         6.16 o
   0   9  13         72.95         81.44        12.45 o
   1   9  13          3.29          8.85         3.51 o
   2   9  13          0.02         -2.00         5.48 o
   3   9  13          8.99          6.32         5.37 o
   4   9  13         11.48         11.55         6.04 o
  -2  10  13          0.18         -4.00         6.66 o
  -1  10  13         16.86         24.06         9.18 o
   0  10  13         23.86         31.71         9.45 o
   1  10  13         65.40         52.47         9.26 o
   2  10  13          0.13          2.71         3.94 o
  -8   0  14        380.37        400.88        26.66 o
  -6   0  14        603.97        622.39        21.06 o
  -4   0  14         12.52         21.78         2.81 o
   0   0  14          1.09          7.11         3.90 o
   2   0  14       2579.48       2469.77        50.49 o
   4   0  14        104.44         92.83         9.62 o
   6   0  14        748.52        745.78        31.82 o
   8   0  14         20.57         48.86        10.03 o
  -9   1  14         32.32         39.85         7.14 o
  -8   1  14          0.63          5.68         4.51 o
  -7   1  14         12.73         13.96         3.35 o
  -6   1  14          1.01          4.09         2.74 o
  -5   1  14        325.92        334.77         8.88 o
  -4   1  14          0.18         -0.03         0.74 o
  -3   1  14        554.90        563.88        11.90 o
  -2   1  14       1176.86       1224.84        23.98 o
  -1   1  14        190.38        279.86         7.31 o
   0   1  14        603.95        683.14        16.12 o
   1   1  14        411.87        414.67        11.51 o
   2   1  14          0.07          1.51         2.12 o
   3   1  14        105.07        126.67         7.12 o
   4   1  14        451.96        458.65        15.65 o
   5   1  14         29.11         23.45         4.45 o
   6   1  14         13.12         14.81         4.35 o
   7   1  14         31.42         41.84         6.10 o
   8   1  14         18.60         26.56         7.88 o
  -9   2  14          3.56         -5.82         5.82 o
  -8   2  14         24.31         28.62         7.13 o
  -7   2  14        139.45        123.73         7.99 o
  -6   2  14         68.57         65.12         5.57 o
  -5   2  14         23.78         26.38         1.93 o
  -4   2  14         89.78        102.80         4.28 o
  -3   2  14       1874.27       1906.75        24.91 o
  -2   2  14       1034.09        970.06        11.59 o
  -1   2  14        640.22        598.05        12.66 o
   0   2  14        149.26        186.93         7.22 o
   1   2  14        457.70        446.38        18.53 o
   2   2  14        150.72        120.30         6.69 o
   3   2  14        222.40        212.06        14.53 o
   4   2  14        544.78        521.44        15.90 o
   5   2  14        286.89        279.73        12.12 o
   6   2  14        103.09        115.62         8.44 o
   7   2  14        172.64        173.76        16.76 o
   8   2  14         47.19         43.76         8.74 o
  -9   3  14          0.13         17.96         8.29 o
  -8   3  14          1.64          3.85         3.59 o
  -7   3  14          1.15          1.85         5.37 o
  -6   3  14         20.58         16.70         2.66 o
  -5   3  14         98.32        102.97         4.49 o
  -4   3  14        178.06        153.98         5.21 o
  -3   3  14        190.82        193.47         7.43 o
  -2   3  14        488.67        560.07         9.75 o
  -1   3  14        531.95        541.48         9.53 o
   0   3  14        285.74        247.84         8.77 o
   1   3  14        302.64        254.00        10.27 o
   2   3  14        424.83        387.82        12.30 o
   3   3  14        125.41        116.37         7.14 o
   4   3  14        738.21        700.96        19.01 o
   5   3  14         56.86         61.96         5.97 o
   6   3  14        103.41        113.66        12.98 o
   7   3  14         62.79         79.01        11.83 o
   8   3  14          4.94         16.26         7.14 o
  -8   4  14          4.33          7.15         3.57 o
  -7   4  14          8.34         14.24         5.06 o
  -6   4  14          4.19          4.43         2.59 o
  -5   4  14         37.34         41.23         4.36 o
  -4   4  14        604.50        611.27        19.80 o
  -3   4  14         68.35         63.03         3.81 o
  -2   4  14        406.40        422.80         8.75 o
  -1   4  14          0.58          3.80         1.32 o
   0   4  14        611.50        575.75        14.95 o
   1   4  14         26.67         29.27         3.80 o
   2   4  14        128.93        116.61         7.24 o
   3   4  14        208.52        206.18         9.87 o
   4   4  14        187.64        187.24         9.77 o
   5   4  14          4.14          4.90         2.50 o
   6   4  14          3.87          5.05         4.90 o
   7   4  14         46.84         45.36         9.94 o
  -8   5  14          2.42          6.11         4.08 o
  -7   5  14          4.84          1.01         2.76 o
  -6   5  14          9.32         15.73         3.08 o
  -5   5  14         17.11         22.01         3.35 o
  -4   5  14        193.70        213.67         8.60 o
  -3   5  14          9.99          9.09         2.54 o
  -2   5  14         94.17         89.56        11.09 o
  -1   5  14         46.89         39.15         4.21 o
   0   5  14        259.44        257.26        10.59 o
   1   5  14         62.10         53.58         5.29 o
   2   5  14        111.20        127.50         7.93 o
   3   5  14         21.09         18.70         3.99 o
   4   5  14         90.42         83.11         6.85 o
   5   5  14          7.66         13.76         5.90 o
   6   5  14          8.19         -0.88         5.18 o
   7   5  14          0.18         -2.53         4.10 o
  -7   6  14          3.87          4.36         3.81 o
  -6   6  14          4.65          5.38         3.23 o
  -5   6  14        123.88        119.31         7.94 o
  -4   6  14          8.44         10.35         4.72 o
  -3   6  14         30.87         21.63         6.81 o
  -2   6  14         84.10         67.34        10.91 o
  -1   6  14          3.93          5.13         8.62 o
   0   6  14          7.60          7.36         2.92 o
   1   6  14         68.63         69.94        14.67 o
   2   6  14          2.95          4.79         3.37 o
   3   6  14        447.73        450.06        16.21 o
   4   6  14          1.69         11.76         5.70 o
   5   6  14         22.74         25.99         6.97 o
   6   6  14          1.00          9.13         6.09 o
  -7   7  14         10.34          7.47         3.82 o
  -6   7  14         12.78         10.37         2.83 o
  -5   7  14          0.45          1.44         2.97 o
  -4   7  14         96.78         95.26         9.44 o
  -3   7  14         13.29         14.04         6.83 o
  -2   7  14         54.32         63.82        11.52 o
  -1   7  14         72.82         74.29        11.72 o
   0   7  14        134.92        133.35        12.81 o
   1   7  14          8.65          9.20         3.10 o
   2   7  14         44.96         40.25         5.40 o
   3   7  14         98.57         87.98         9.33 o
   4   7  14         39.65         38.17         8.62 o
   5   7  14        106.01        137.29        14.64 o
   6   7  14         36.81         41.77         9.57 o
  -6   8  14          2.68          0.34         3.25 o
  -5   8  14          7.70         11.50         4.58 o
  -4   8  14         31.61         31.51         6.10 o
  -3   8  14         38.91         47.33         7.61 o
  -2   8  14        136.12        154.59        17.44 o
  -1   8  14         13.15          6.60         5.55 o
   0   8  14          8.43          4.79         4.81 o
   1   8  14          0.04          2.35         3.24 o
   2   8  14        211.17        189.88        11.61 o
   3   8  14          0.38          1.77         5.04 o
   4   8  14          4.47          7.51         5.13 o
   5   8  14          1.51          5.72         4.73 o
  -5   9  14          2.23          6.99         5.02 o
  -4   9  14          0.02         -4.17         4.61 o
  -3   9  14         11.60         11.68        11.09 o
  -2   9  14          8.10         -0.34         7.07 o
  -1   9  14          0.59          3.66         6.53 o
   0   9  14          7.84         10.10         4.10 o
   1   9  14          4.19          2.32         3.96 o
   2   9  14          8.66          9.74         5.62 o
   3   9  14          3.74         10.38         6.03 o
  -2  10  14          9.24         -3.31         6.64 o
  -1  10  14          1.05          6.36         6.62 o
   0  10  14          5.67          2.38         3.55 o
   1  10  14         35.34         12.57         4.78 o
   2  10  14         18.14         13.32         6.55 o
  -9   0  15          0.45         13.03         7.49 o
  -7   0  15         15.36         21.06         7.15 o
  -5   0  15        131.80        124.06         7.78 o
  -3   0  15        652.54        573.23        21.27 o
  -1   0  15         24.29          0.53         3.20 o
   1   0  15        830.74        965.85        25.36 o
   3   0  15        614.54        563.46        21.80 o
   5   0  15        106.77        115.38        12.10 o
   7   0  15         70.29         76.22        11.06 o
  -9   1  15         41.84         31.96         9.56 o
  -8   1  15          1.25         -0.93         3.34 o
  -7   1  15         37.94         29.62         6.03 o
  -6   1  15        288.04        291.23        11.02 o
  -5   1  15          0.74          1.93         1.79 o
  -4   1  15        120.20         95.36         2.74 o
  -3   1  15         27.76         33.34         3.18 o
  -2   1  15          2.54         18.60        10.58 o
  -1   1  15          4.63          2.44         2.22 o
   0   1  15        693.95        712.37        15.09 o
   1   1  15        655.18        727.25        17.78 o
   2   1  15         60.90         39.65         3.21 o
   3   1  15         69.54         63.96         5.33 o
   4   1  15         78.12         63.28         5.99 o
   5   1  15          0.35         -2.58         3.36 o
   6   1  15        260.69        264.63        13.29 o
   7   1  15          4.18         -2.83         4.71 o
   8   1  15         14.96         20.46         8.32 o
  -9   2  15          5.84         17.28         7.15 o
  -8   2  15         15.33         20.70         9.72 o
  -7   2  15         11.05         15.50         3.66 o
  -6   2  15        172.29        171.33         8.74 o
  -5   2  15        149.81        157.51         6.20 o
  -4   2  15          1.19          2.93         1.85 o
  -3   2  15          0.94          4.19         2.37 o
  -2   2  15         84.10         75.37         2.71 o
  -1   2  15        228.91        187.94         4.79 o
   0   2  15        859.55        993.10        18.85 o
   1   2  15        191.96        228.11        10.01 o
   2   2  15        313.50        289.61        22.31 o
   3   2  15          2.72          2.81         2.58 o
   4   2  15         23.47         23.47         6.91 o
   5   2  15        249.86        254.96        11.77 o
   6   2  15         87.86         90.92         7.70 o
   7   2  15        107.10        121.05        14.10 o
   8   2  15          8.25          5.41         5.21 o
  -9   3  15          0.33          7.11         6.67 o
  -8   3  15         75.83         73.72         8.71 o
  -7   3  15         56.14         31.03         5.90 o
  -6   3  15          1.97          2.77         2.14 o
  -5   3  15        227.67        230.44         6.61 o
  -4   3  15          5.33          4.93         1.52 o
  -3   3  15          3.62          7.67         2.14 o
  -2   3  15         72.92         65.59         4.38 o
  -1   3  15         21.75         13.29         1.66 o
   0   3  15       1091.49       1076.64        20.61 o
   1   3  15        730.82        680.05        11.64 o
   2   3  15        116.80        114.51         6.84 o
   3   3  15         25.60         20.31         4.44 o
   4   3  15         34.26         35.72         4.92 o
   5   3  15          5.16          3.66         4.81 o
   6   3  15        114.68        110.54        12.80 o
   7   3  15         53.30         67.18        11.31 o
   8   3  15         33.58         36.66         8.16 o
  -8   4  15          0.21         -0.82         3.94 o
  -7   4  15         44.95         36.77         6.63 o
  -6   4  15        399.43        409.33        11.79 o
  -5   4  15          1.21          3.33         2.30 o
  -4   4  15        102.57        106.41         6.04 o
  -3   4  15          3.70          1.13         0.91 o
  -2   4  15        529.07        504.48        18.89 o
  -1   4  15        214.82        216.26         9.40 o
   0   4  15         97.07        103.18         6.24 o
   1   4  15          5.75          9.87         3.06 o
   2   4  15        919.51        826.33        19.87 o
   3   4  15         94.60         97.17         6.99 o
   4   4  15          0.39         -0.36         2.66 o
   5   4  15          0.28         -1.96         2.59 o
   6   4  15         17.91         17.00         6.96 o
   7   4  15         47.62         56.07        10.84 o
  -8   5  15         13.92         34.40         9.91 o
  -7   5  15          4.68          9.29         4.20 o
  -6   5  15          6.06         10.81         2.97 o
  -5   5  15        276.08        285.47         9.57 o
  -4   5  15          0.47          0.38         3.59 o
  -3   5  15         14.99         17.21         6.77 o
  -2   5  15          6.98          2.48         1.66 o
  -1   5  15         14.46          5.61         2.33 o
   0   5  15         58.25         57.06         5.34 o
   1   5  15        151.95        126.46         7.74 o
   2   5  15         14.76         14.36         3.98 o
   3   5  15         97.95        103.41         9.75 o
   4   5  15         23.67         20.82         5.88 o
   5   5  15          1.75          7.25         5.25 o
   6   5  15          7.36         15.08         7.20 o
   7   5  15         34.98         32.66         8.56 o
  -7   6  15          7.29          7.02         3.18 o
  -6   6  15         20.34         19.56         4.05 o
  -5   6  15         19.53         28.60         6.08 o
  -4   6  15         56.92         61.85         7.40 o
  -3   6  15          6.66          3.26         5.73 o
  -2   6  15         51.30         59.27        10.59 o
  -1   6  15          3.88          2.79         2.59 o
   0   6  15         54.65         44.06         5.01 o
   1   6  15         49.49         45.52         5.27 o
   2   6  15         53.97         53.26         5.73 o
   3   6  15         32.12         43.67         5.58 o
   4   6  15         12.29         16.49         5.87 o
   5   6  15          6.22          8.35         4.79 o
   6   6  15          7.85          1.34         4.56 o
  -7   7  15          0.71          4.02         4.74 o
  -6   7  15          0.26          3.66         3.64 o
  -5   7  15         25.35         26.63         4.20 o
  -4   7  15         31.06         25.37         5.59 o
  -3   7  15          6.05          8.28         5.84 o
  -2   7  15         10.22         12.31         6.63 o
  -1   7  15          0.53          6.05         6.73 o
   0   7  15          8.09          6.38         3.12 o
   1   7  15         17.88         18.57         4.27 o
   2   7  15         11.19          6.88         2.72 o
   3   7  15         19.52         26.57         4.80 o
   4   7  15          4.79          8.10         6.01 o
   5   7  15          0.27         -1.14         4.12 o
  -6   8  15          1.87          2.57         5.17 o
  -5   8  15          2.24          2.08         2.92 o
  -4   8  15          0.21         -2.16         3.74 o
  -3   8  15         34.24         47.20         7.48 o
  -2   8  15         31.50         30.48         9.18 o
  -1   8  15          2.38          5.86         5.58 o
   0   8  15         32.05         24.93         5.04 o
   1   8  15         59.10         54.34         6.54 o
   2   8  15         38.15         39.32         5.87 o
   3   8  15         17.17         14.79         6.34 o
   4   8  15         11.54         25.17         6.99 o
  -5   9  15          7.31         -4.18         4.18 o
  -4   9  15          9.58         13.91         6.35 o
  -3   9  15         19.46         18.05         6.07 o
  -2   9  15         51.53         35.21         9.85 o
  -1   9  15          0.02         -4.90         6.17 o
   0   9  15         23.69         30.23         8.07 o
   1   9  15          1.64          0.14         4.64 o
   2   9  15         16.11         29.36         7.54 o
   3   9  15          2.06         -1.94         4.37 o
  -1  10  15         21.95         16.15         7.69 o
   0  10  15          6.67         -0.63         3.24 o
   1  10  15          7.51          7.00         4.62 o
  -8   0  16         57.47         70.68        12.13 o
  -6   0  16          2.03          1.65         2.84 o
  -4   0  16          0.38         -1.64         2.56 o
  -2   0  16       2208.18       1997.25        52.98 o
   0   0  16       2355.02       2676.94        37.13 o
   2   0  16        122.69         70.46         7.33 o
   4   0  16        894.85        954.08        32.35 o
   6   0  16         59.02         42.34         8.18 o
   8   0  16         36.14         34.98         9.35 o
  -9   1  16         11.89         15.27         6.46 o
  -8   1  16         45.18         45.27         6.96 o
  -7   1  16         93.21        103.68         9.35 o
  -6   1  16          8.07          8.02         2.86 o
  -5   1  16        118.76        124.94         4.58 o
  -4   1  16         23.92         26.84         1.58 o
  -3   1  16        239.56        228.62         5.44 o
  -2   1  16         18.65         24.20         6.09 o
  -1   1  16        275.85        226.19         6.38 o
   0   1  16        120.65        103.24         7.77 o
   1   1  16        390.63        346.94        16.66 o
   2   1  16          6.54          7.05         2.60 o
   3   1  16          6.29          5.72         2.68 o
   4   1  16          8.33         10.72         3.44 o
   5   1  16        205.78        234.51        11.91 o
   6   1  16          3.22         10.29         4.25 o
   7   1  16         13.20         35.96         8.12 o
   8   1  16         32.14         42.96         9.85 o
  -9   2  16          6.40          0.73         5.96 o
  -8   2  16         35.54         47.18         9.63 o
  -7   2  16         47.15         57.09         5.80 o
  -6   2  16         39.03         55.75         5.43 o
  -5   2  16          0.65          1.89         1.91 o
  -4   2  16          5.53          3.06         1.86 o
  -3   2  16         32.72         30.20         3.86 o
  -2   2  16        308.87        290.05         6.67 o
  -1   2  16        394.17        484.17        10.71 o
   0   2  16          0.09          3.25         9.77 o
   1   2  16       1029.60       1136.17        22.24 o
   2   2  16         81.68         65.77         5.49 o
   3   2  16          1.74          6.65         3.26 o
   4   2  16         19.27         20.03         3.86 o
   5   2  16          5.56          7.48         3.31 o
   6   2  16          6.26          6.80         3.27 o
   7   2  16          3.15         16.93         8.10 o
   8   2  16         37.84         58.47        11.13 o
  -8   3  16          4.13         15.13         7.79 o
  -7   3  16          0.98          1.42         3.26 o
  -6   3  16         18.95         21.48         3.11 o
  -5   3  16          4.46          6.29         2.17 o
  -4   3  16        126.76        109.36         4.67 o
  -3   3  16         11.29          9.42         1.93 o
  -2   3  16        142.05        164.62         5.00 o
  -1   3  16         85.28         74.83         6.15 o
   0   3  16        754.09        813.68        39.89 o
   1   3  16         68.77         40.12         4.22 o
   2   3  16         15.78         12.83         3.03 o
   3   3  16          4.61          1.67         3.76 o
   4   3  16         16.81         20.38         4.00 o
   5   3  16         27.30         33.50         4.89 o
   6   3  16         26.59         36.43         8.38 o
   7   3  16         21.83         31.66         8.00 o
  -8   4  16          1.41         -1.32         3.05 o
  -7   4  16         35.67         52.42         6.16 o
  -6   4  16         43.06         50.32         4.57 o
  -5   4  16         51.41         54.81         5.26 o
  -4   4  16          4.91          1.49         2.02 o
  -3   4  16         94.46         86.40         4.69 o
  -2   4  16         78.16         83.65         3.79 o
  -1   4  16        627.98        602.64        14.71 o
   0   4  16         32.13         47.87         5.04 o
   1   4  16        509.33        478.08        20.85 o
   2   4  16         70.64         61.03         7.45 o
   3   4  16        228.08        213.38        10.32 o
   4   4  16         18.95         25.70         4.06 o
   5   4  16         14.61          9.64         5.22 o
   6   4  16         12.80          9.78         5.13 o
   7   4  16         37.66         52.94        10.70 o
  -8   5  16         30.73         13.33         7.48 o
  -7   5  16          0.03          5.10         5.05 o
  -6   5  16        233.64        215.67        10.65 o
  -5   5  16         25.84         28.97         4.52 o
  -4   5  16         47.00         53.48         6.58 o
  -3   5  16         44.87         34.42         7.62 o
  -2   5  16         58.77         49.05        12.20 o
  -1   5  16         30.33         24.44         4.27 o
   0   5  16        995.68        958.49        21.96 o
   1   5  16          4.76          3.66         2.65 o
   2   5  16         13.64         16.93         3.59 o
   3   5  16        101.19         92.04         7.19 o
   4   5  16         47.64         43.01         5.60 o
   5   5  16         24.31         17.43         6.17 o
   6   5  16        171.96        172.07        16.50 o
   7   5  16         15.57         10.69         5.93 o
  -7   6  16         47.52         53.23         7.14 o
  -6   6  16          0.09          0.18         2.65 o
  -5   6  16         90.60         79.84         7.89 o
  -4   6  16          0.96         -4.35         4.35 o
  -3   6  16        336.07        371.82        25.62 o
  -2   6  16          5.72          0.62         3.95 o
  -1   6  16        187.50        175.94         9.41 o
   0   6  16         42.66         42.71         5.02 o
   1   6  16        182.65        181.45        10.04 o
   2   6  16        121.54        101.23        14.77 o
   3   6  16          5.68          6.46         3.23 o
   4   6  16         19.62         29.56         5.89 o
   5   6  16          3.38         -0.11         4.13 o
   6   6  16         70.50         55.09        10.02 o
  -7   7  16          2.59         -4.98         4.98 o
  -6   7  16          0.01         -0.33         3.20 o
  -5   7  16          8.32          4.40         3.07 o
  -4   7  16         35.76         42.45         6.80 o
  -3   7  16          0.00         -5.18         5.51 o
  -2   7  16          0.90         -0.67         4.73 o
  -1   7  16          3.24         -1.95         2.71 o
   0   7  16         82.87         90.57        11.73 o
   1   7  16         65.36         56.08         8.74 o
   2   7  16         25.07         21.59         4.32 o
   3   7  16         43.11         30.03         5.09 o
   4   7  16          1.69         -3.72         4.73 o
   5   7  16          0.07         -5.46         5.46 o
  -6   8  16          0.13         14.21         6.99 o
  -5   8  16          2.54          5.43         3.33 o
  -4   8  16         97.70         84.79         9.82 o
  -3   8  16          0.01         -3.77         6.06 o
  -2   8  16          0.33          1.47         5.93 o
  -1   8  16          0.34         -1.61         4.32 o
   0   8  16          3.65          3.54         3.05 o
   1   8  16          0.05          1.47         3.24 o
   2   8  16          0.00          1.65         3.25 o
   3   8  16          4.44          8.46         5.38 o
   4   8  16         29.83         30.32         8.03 o
  -5   9  16          0.02          5.67         5.58 o
  -3   9  16         12.64         15.86         5.12 o
  -2   9  16          1.09         -2.30         6.16 o
  -1   9  16          0.08          3.26         3.12 o
   0   9  16          8.06          4.02         2.78 o
   1   9  16          3.87          8.01         6.82 o
   2   9  16          4.62          2.77         3.82 o
   3   9  16          5.87          7.47         5.28 o
  -1  10  16          0.46         -3.17         4.71 o
   0  10  16          0.22         -4.01         4.01 o
   1  10  16          3.63          0.55         3.67 o
  -7   0  17          0.26         -7.22         7.22 o
  -5   0  17        143.31        152.32         9.05 o
  -3   0  17       2026.96       2117.26        62.74 o
  -1   0  17        671.82        681.48        25.23 o
   1   0  17        516.70        611.68        20.16 o
   3   0  17        568.99        509.05        21.40 o
   5   0  17         65.23         71.47         9.72 o
   7   0  17          7.99         19.06         7.40 o
  -8   1  17         15.55         29.79         6.56 o
  -7   1  17          8.58         18.56         5.32 o
  -6   1  17          8.02          4.44         2.77 o
  -5   1  17        181.20        161.59         5.30 o
  -4   1  17         89.55         91.93         4.19 o
  -3   1  17         38.14         39.53         4.49 o
  -2   1  17         60.29         87.12         7.16 o
  -1   1  17          0.90          2.44         1.59 o
   0   1  17        522.13        549.08        13.67 o
   1   1  17         10.88          6.95         3.10 o
   2   1  17        541.79        562.63        15.62 o
   3   1  17         30.48         37.15         4.91 o
   4   1  17        153.52        154.26         9.10 o
   5   1  17          7.90         12.67         3.83 o
   6   1  17         77.88         85.56         8.03 o
   7   1  17          2.30         -0.06         4.38 o
   8   1  17          8.32          9.46         5.64 o
  -8   2  17         28.09         38.27         6.98 o
  -7   2  17         21.57         29.43         5.00 o
  -6   2  17         73.32         77.56         6.31 o
  -5   2  17          5.12          2.14         1.63 o
  -4   2  17         90.61         90.52         4.27 o
  -3   2  17        217.54        213.19         7.67 o
  -2   2  17          2.97          0.10         1.09 o
  -1   2  17        499.73        525.18        12.52 o
   0   2  17        627.28        653.00        15.34 o
   1   2  17       1030.49        977.10        20.64 o
   2   2  17        648.42        680.45        17.65 o
   3   2  17        790.69        758.36        19.80 o
   4   2  17          0.32          2.12         2.67 o
   5   2  17         16.32         14.69         4.48 o
   6   2  17         59.95         43.32         5.87 o
   7   2  17         33.73         44.25         9.54 o
   8   2  17         53.51         50.99        10.48 o
  -8   3  17         10.26          6.72         5.45 o
  -7   3  17        197.40        218.72        11.19 o
  -6   3  17         92.21         88.13         5.46 o
  -5   3  17        143.28        146.24         6.51 o
  -4   3  17          2.19          2.41         1.52 o
  -3   3  17        280.66        253.65         8.57 o
  -2   3  17         36.45         31.59         2.29 o
  -1   3  17        545.16        459.90        12.44 o
   0   3  17        405.22        391.25        12.10 o
   1   3  17          0.11          0.98         5.35 o
   2   3  17         13.65          8.28         2.79 o
   3   3  17        141.46        135.97         8.24 o
   4   3  17         13.03          9.55         3.28 o
   5   3  17         15.67         21.90         4.14 o
   6   3  17         62.57         89.77        12.21 o
   7   3  17          6.41          4.96         4.98 o
  -8   4  17         41.83         57.74         6.48 o
  -7   4  17         62.29         62.36         6.78 o
  -6   4  17         13.06         11.82         2.69 o
  -5   4  17          4.14          7.27         2.52 o
  -4   4  17         81.62         99.66         5.95 o
  -3   4  17         18.83         17.16         2.67 o
  -2   4  17        109.42         89.43         5.42 o
  -1   4  17          5.78          7.81         1.34 o
   0   4  17         14.09          6.75         2.74 o
   1   4  17        554.39        504.16        15.21 o
   2   4  17         98.29         98.72         8.29 o
   3   4  17         14.57         12.36         3.49 o
   4   4  17          4.07         10.55         3.69 o
   5   4  17          1.54          3.06         6.27 o
   6   4  17          2.72         -1.29         4.16 o
   7   4  17        130.46        132.85        15.33 o
  -8   5  17          0.32         -0.76         5.37 o
  -7   5  17         32.82         23.68         6.45 o
  -6   5  17        110.91        111.51         7.91 o
  -5   5  17        151.76        158.55        12.45 o
  -4   5  17         20.60         17.47         4.23 o
  -3   5  17         13.69         16.10         3.28 o
  -2   5  17        119.91        114.99         6.78 o
  -1   5  17        102.93         92.59         6.64 o
   0   5  17         58.87         55.79         5.89 o
   1   5  17          1.48         -0.47         3.05 o
   2   5  17        176.98        166.73         9.40 o
   3   5  17          6.31          4.60         3.97 o
   4   5  17         35.56         35.65         5.17 o
   5   5  17         19.57         25.59         6.88 o
   6   5  17          1.03         11.39         7.12 o
  -7   6  17         17.48         21.43         4.33 o
  -6   6  17          9.70         11.84         3.50 o
  -5   6  17         40.16         53.62        14.02 o
  -4   6  17          0.01          0.11         4.88 o
  -3   6  17         26.48         29.27         9.63 o
  -2   6  17        285.48        258.22        25.73 o
  -1   6  17         34.68         28.47         5.93 o
   0   6  17         17.13         16.71         5.01 o
   1   6  17         10.61          7.53         3.05 o
   2   6  17         18.55         24.17         4.28 o
   3   6  17        305.10        273.31        13.08 o
   4   6  17          9.27          7.48         3.56 o
   5   6  17          4.73         -5.49         5.49 o
   6   6  17          2.89         -1.23         5.79 o
  -6   7  17          3.74          2.13         3.16 o
  -5   7  17         26.78         23.17         4.88 o
  -4   7  17         58.48         67.32         8.52 o
  -3   7  17          0.91          4.51         5.95 o
  -2   7  17         15.23          9.49         6.73 o
  -1   7  17        144.29        143.51        25.08 o
   0   7  17         98.03         91.98        20.02 o
   1   7  17         60.04         70.67         7.84 o
   2   7  17         69.28         68.67         7.15 o
   3   7  17         13.50         11.79         3.40 o
   4   7  17        118.86        101.47        12.27 o
   5   7  17         32.88         40.88         8.45 o
  -5   8  17          6.28          2.85         3.51 o
  -4   8  17          0.29          2.38         4.14 o
  -3   8  17         25.55         27.98         9.58 o
  -2   8  17          0.02         -5.76         6.19 o
  -1   8  17          3.19          0.50         4.79 o
   0   8  17          0.04          1.10         6.31 o
   1   8  17          2.72          2.25         3.55 o
   2   8  17         76.63         80.43         7.97 o
   3   8  17         68.00         70.92        10.85 o
   4   8  17         32.15         19.53         6.51 o
  -3   9  17          0.72          0.72         8.80 o
  -2   9  17         10.49         25.51         8.50 o
  -1   9  17         30.93         22.36         8.67 o
   0   9  17         13.44         15.48         4.54 o
   1   9  17         62.27         56.65         7.27 o
   2   9  17         56.96         44.56         8.47 o
   3   9  17         14.83          8.61         5.33 o
  -1  10  17          0.08         -2.43         5.92 o
   0  10  17          3.39          4.73         3.94 o
   1  10  17          7.07          8.01         4.60 o
  -8   0  18          1.11          4.85         7.15 o
  -6   0  18          6.80         11.57         3.48 o
  -4   0  18         54.75         36.78         4.72 o
  -2   0  18        405.86        307.74         8.01 o
   0   0  18         63.83         98.78         9.86 o
   2   0  18        438.10        420.29        18.28 o
   4   0  18        212.68        192.87        14.42 o
   6   0  18        106.07        104.53        12.82 o
   8   0  18         63.73         59.51        11.26 o
  -8   1  18        180.19        185.49        13.46 o
  -7   1  18         39.76         30.97         6.06 o
  -6   1  18         43.62         53.14         5.37 o
  -5   1  18         23.98         28.80         2.78 o
  -4   1  18        453.38        403.86         8.99 o
  -3   1  18          8.41          6.35         3.74 o
  -2   1  18        379.18        425.95        14.28 o
  -1   1  18        194.60        155.93         7.95 o
   0   1  18          3.54         21.87         6.26 o
   1   1  18        543.36        456.68        13.47 o
   2   1  18        296.31        283.23        11.24 o
   3   1  18       1214.84       1096.79        23.90 o
   4   1  18        260.49        252.52        13.91 o
   5   1  18        432.66        452.46        19.46 o
   6   1  18          7.89          6.40         3.54 o
   7   1  18         22.92         24.77         7.26 o
   8   1  18          1.91          5.85         6.23 o
  -8   2  18          0.12          4.52         3.59 o
  -7   2  18         57.62         55.48         5.87 o
  -6   2  18          3.87         12.57         3.77 o
  -5   2  18          2.40          4.05         1.95 o
  -4   2  18          1.70          4.20         1.49 o
  -3   2  18        143.70        140.23         6.98 o
  -2   2  18          1.06          1.49         1.34 o
  -1   2  18         45.33         53.96         9.62 o
   0   2  18        184.46        188.62         8.19 o
   1   2  18         28.83         21.95         3.63 o
   2   2  18        586.45        554.29        16.08 o
   3   2  18        305.01        302.57        12.36 o
   4   2  18         17.73         27.73         4.56 o
   5   2  18        200.47        173.57        10.32 o
   6   2  18          7.54          5.36         2.92 o
   7   2  18          0.02          1.93         5.37 o
  -8   3  18          1.07          3.77         4.55 o
  -7   3  18         97.30        103.84         7.98 o
  -6   3  18        423.09        422.44        14.59 o
  -5   3  18        301.81        301.55         9.29 o
  -4   3  18          7.05          5.20         1.70 o
  -3   3  18         70.05         45.46         4.98 o
  -2   3  18         13.36         15.81         2.40 o
  -1   3  18        311.75        329.60        22.10 o
   0   3  18        540.98        540.55        23.60 o
   1   3  18        290.76        267.10        13.43 o
   2   3  18        168.97        175.08         9.00 o
   3   3  18        126.17        138.34         8.52 o
   4   3  18         51.30         50.77         5.78 o
   5   3  18          0.12          3.86         3.14 o
   6   3  18         13.57         29.41         8.58 o
   7   3  18          0.08         -3.91         5.54 o
  -8   4  18         32.28         32.45         6.67 o
  -7   4  18         93.70        121.62         8.74 o
  -6   4  18         13.99         18.79         3.20 o
  -5   4  18         72.09         72.82         5.67 o
  -4   4  18          8.02          4.38         2.34 o
  -3   4  18        687.69        674.69        14.20 o
  -2   4  18        121.72        120.29         7.02 o
  -1   4  18         81.43         88.98         5.68 o
   0   4  18         82.79         77.60         5.72 o
   1   4  18        373.23        353.09        20.69 o
   2   4  18          7.03          4.90         2.49 o
   3   4  18         14.50         16.59         3.72 o
   4   4  18        123.21        122.68         8.76 o
   5   4  18          0.87          0.90         2.69 o
   6   4  18         29.96         21.55         7.37 o
   7   4  18         31.21         48.02         9.95 o
  -8   5  18          0.01          1.80         5.95 o
  -7   5  18         31.90         32.48         6.50 o
  -6   5  18         10.02         14.13         3.75 o
  -5   5  18         12.33         16.86         4.59 o
  -4   5  18          5.17          6.18         9.02 o
  -3   5  18         79.29         94.15        13.81 o
  -2   5  18        157.03        145.94         7.40 o
  -1   5  18         30.36         23.01         5.80 o
   0   5  18         94.17         85.77         6.49 o
   1   5  18         81.08         74.32         6.26 o
   2   5  18         89.37         88.94         7.15 o
   3   5  18         66.43         71.90         7.23 o
   4   5  18         59.18         66.29         6.86 o
   5   5  18          2.49          2.05         4.25 o
   6   5  18         72.52         87.20        12.59 o
  -7   6  18          1.12         -0.71         6.61 o
  -6   6  18         25.29         22.02         5.22 o
  -5   6  18         75.60         72.84        11.12 o
  -4   6  18         12.47         15.82         5.46 o
  -3   6  18         43.85         55.19        11.33 o
  -2   6  18         15.14         27.64         9.38 o
  -1   6  18        144.58        155.76        14.47 o
   0   6  18          9.56          4.05         5.90 o
   1   6  18         96.33         85.94         7.27 o
   2   6  18         12.39         14.31         3.56 o
   3   6  18         48.61         54.29         6.34 o
   4   6  18         14.34         14.25         3.75 o
   5   6  18          1.26          1.83         5.32 o
   6   6  18          0.46          6.33         5.36 o
  -6   7  18         19.67         19.71         4.28 o
  -5   7  18         68.01         94.83        10.35 o
  -4   7  18         32.33         33.89         6.60 o
  -3   7  18          7.98         12.07         6.68 o
  -2   7  18          1.15          1.90         6.27 o
  -1   7  18         55.98         45.68         5.50 o
   0   7  18         19.89         28.79         4.83 o
   1   7  18        184.64        196.43        16.49 o
   2   7  18          9.22         12.86         4.55 o
   3   7  18          1.26          0.20         4.19 o
   4   7  18          0.66          2.67         4.70 o
   5   7  18          0.12         10.10         6.12 o
  -5   8  18         23.10         21.35        11.42 o
  -4   8  18          9.77         18.64         5.81 o
  -3   8  18         38.17         57.36        12.11 o
  -2   8  18          7.81          5.97         6.19 o
  -1   8  18          0.17          3.64         6.14 o
   0   8  18         13.24          6.71         5.02 o
   1   8  18          5.27          6.47         3.55 o
   2   8  18         79.67        101.79         8.90 o
   3   8  18         23.21         31.19         7.74 o
   4   8  18          2.65         17.36         6.11 o
  -3   9  18          1.68          8.05         8.61 o
  -2   9  18          8.23         10.11         6.63 o
  -1   9  18          8.10          8.87         5.85 o
   0   9  18          0.09         -3.23         3.23 o
   1   9  18          9.54         16.67         4.36 o
   2   9  18         22.52         23.93         6.52 o
   3   9  18         21.19          9.32         5.59 o
   0  10  18          2.61         -5.94         5.94 o
   1  10  18         11.10          8.78         5.21 o
  -7   0  19        223.91        236.13        20.06 o
  -5   0  19         77.56         45.46         5.47 o
  -3   0  19        777.69        755.34        28.21 o
  -1   0  19       4465.71       5001.42        94.95 o
   1   0  19        260.30        215.46         9.36 o
   3   0  19          7.14         17.06         5.09 o
   5   0  19          2.21         -0.23         4.96 o
   7   0  19        163.66        194.62        18.41 o
  -8   1  19          5.34          9.95         5.07 o
  -7   1  19         57.04         56.40         7.57 o
  -6   1  19        353.62        350.20        14.23 o
  -5   1  19        316.05        268.48         7.71 o
  -4   1  19        453.28        420.55         9.31 o
  -3   1  19          0.63         -1.80         3.08 o
  -2   1  19         30.55         42.74         5.39 o
  -1   1  19       1152.08       1140.50        25.47 o
   0   1  19        835.57        845.69        18.55 o
   1   1  19         11.89         13.56         3.09 o
   2   1  19          5.89          6.68         2.85 o
   3   1  19        105.48        111.60         7.81 o
   4   1  19         26.68         37.99         5.36 o
   5   1  19         28.37         33.81         5.43 o
   6   1  19         59.05         77.06        11.77 o
   7   1  19          3.89          5.68         6.17 o
  -8   2  19         14.21         26.59         6.32 o
  -7   2  19         89.44         94.03         7.31 o
  -6   2  19        153.90        136.55         8.42 o
  -5   2  19         67.82         72.11         4.49 o
  -4   2  19         13.77          3.69         1.73 o
  -3   2  19        373.62        400.37        17.10 o
  -2   2  19        174.48        252.65        11.51 o
  -1   2  19        123.47        121.62         6.07 o
   0   2  19       1027.89       1036.78        21.27 o
   1   2  19        308.24        244.96        10.17 o
   2   2  19        192.90        172.10         9.09 o
   3   2  19        316.84        281.61        12.18 o
   4   2  19         90.36         76.84        10.07 o
   5   2  19          9.03         13.89         6.96 o
   6   2  19          0.25         -1.63         4.91 o
   7   2  19         47.81         70.49        11.71 o
  -8   3  19          0.00          1.20         8.34 o
  -7   3  19         52.56         38.75         6.03 o
  -6   3  19         19.93         28.81         4.69 o
  -5   3  19          0.50          6.19         4.70 o
  -4   3  19        118.94        102.45         5.00 o
  -3   3  19        267.45        253.17         8.81 o
  -2   3  19        190.79        180.37         5.11 o
  -1   3  19         69.32         61.91         7.55 o
   0   3  19       1001.72        994.21        21.46 o
   1   3  19         39.80         41.87         4.81 o
   2   3  19        320.38        286.66        12.00 o
   3   3  19         13.70         16.44         3.61 o
   4   3  19         51.07         54.88         6.25 o
   5   3  19        130.04        123.00         9.23 o
   6   3  19          5.29         12.90         6.25 o
   7   3  19          0.06         -5.43         5.43 o
  -8   4  19          0.38          5.44         6.06 o
  -7   4  19          0.89          3.20         3.07 o
  -6   4  19          0.43          3.76         2.23 o
  -5   4  19         14.05         12.39         3.16 o
  -4   4  19         13.34         15.62         3.35 o
  -3   4  19         70.29         85.84         5.04 o
  -2   4  19        201.58        192.64         7.66 o
  -1   4  19         16.67         20.19         3.13 o
   0   4  19         32.81         33.33         8.51 o
   1   4  19        801.57        723.04        19.24 o
   2   4  19          1.67         -1.01         3.13 o
   3   4  19          7.40          9.62         4.36 o
   4   4  19         42.30         54.92         6.29 o
   5   4  19         69.58         78.88         7.62 o
   6   4  19         46.94         48.11         9.88 o
   7   4  19          4.34          9.20         6.14 o
  -7   5  19         55.36         63.53        17.41 o
  -6   5  19         78.10         75.69         6.67 o
  -5   5  19         22.64         24.08         6.97 o
  -4   5  19        110.05        109.03         9.44 o
  -3   5  19        375.90        339.36        23.92 o
  -2   5  19          6.22          9.73         5.13 o
  -1   5  19        137.09        140.27         7.77 o
   0   5  19         55.19         52.19         5.32 o
   1   5  19          4.00          5.74         4.22 o
   2   5  19         22.27         26.67         4.31 o
   3   5  19         41.97         45.55         5.72 o
   4   5  19         33.71         35.95         5.23 o
   5   5  19        134.45        144.18        14.94 o
   6   5  19          2.07          8.92         6.20 o
  -6   6  19          0.37          4.63         3.02 o
  -5   6  19         36.54         34.51         6.49 o
  -4   6  19        151.43        164.32        12.37 o
  -3   6  19          0.00          1.94         5.80 o
  -2   6  19         19.62         37.08         9.42 o
  -1   6  19         17.37         12.75         3.06 o
   0   6  19          0.28          0.69         3.38 o
   1   6  19        243.30        215.97        11.27 o
   2   6  19          6.40          3.96         2.58 o
   3   6  19          0.17         -0.38         2.71 o
   4   6  19          4.10          4.97         3.16 o
   5   6  19          2.32         -6.72         6.72 o
  -6   7  19          0.01          0.88         3.52 o
  -5   7  19        203.67        226.30        15.07 o
  -4   7  19          9.55          7.89         5.36 o
  -3   7  19          0.82         -0.36         5.29 o
  -2   7  19         17.64         12.81         7.28 o
  -1   7  19         43.43         40.44         7.11 o
   0   7  19         32.83         26.41         4.59 o
   1   7  19         43.38         42.81         5.94 o
   2   7  19          6.18          6.37         3.62 o
   3   7  19         65.66         72.21         7.41 o
   4   7  19          5.74          8.93         4.76 o
   5   7  19         62.35         59.95        10.64 o
  -5   8  19         28.96         32.33        10.94 o
  -4   8  19          1.58          1.76         4.03 o
  -3   8  19         16.25         35.25        11.11 o
  -2   8  19         29.21         32.46         9.84 o
  -1   8  19         13.00          3.12         6.96 o
   0   8  19         53.47         53.25         6.41 o
   1   8  19         12.36         12.08         6.18 o
   2   8  19         51.87         50.45         7.20 o
   3   8  19         80.17         81.13        11.29 o
   4   8  19          4.32          7.14         4.91 o
  -2   9  19          0.57         -4.20         5.46 o
  -1   9  19         14.19         18.06         8.98 o
   0   9  19         44.76         47.11         9.27 o
   1   9  19          9.54         11.57         4.42 o
   2   9  19          8.90         11.90         5.83 o
  -8   0  20         19.35         19.26         7.09 o
  -6   0  20         23.42         11.02         6.32 o
  -4   0  20        226.35        189.28        11.17 o
  -2   0  20        330.07        395.48        20.34 o
   0   0  20       1199.99       1196.74        38.10 o
   2   0  20        889.31        876.50        28.44 o
   4   0  20        152.31        125.74        12.12 o
   6   0  20         93.72         85.83        11.74 o
  -8   1  20         23.93         31.58         6.20 o
  -7   1  20         10.37         17.03         4.99 o
  -6   1  20        231.98        223.65        10.58 o
  -5   1  20          8.74          9.73         2.05 o
  -4   1  20        111.26        125.50         5.12 o
  -3   1  20          6.48         -0.76         2.39 o
  -2   1  20        143.03        206.69        10.85 o
  -1   1  20       1032.48       1014.44        32.10 o
   0   1  20        315.73        368.61        25.71 o
   1   1  20          0.04         -3.13         3.57 o
   2   1  20        187.13        174.31        11.20 o
   3   1  20         26.84         20.52         4.04 o
   4   1  20        166.06        172.68        10.25 o
   5   1  20         34.53         30.55         7.43 o
   6   1  20         61.17         62.12        10.35 o
   7   1  20          6.47         11.71         6.75 o
  -8   2  20         68.05        112.80        10.96 o
  -7   2  20          5.70          9.99         3.81 o
  -6   2  20          5.05          3.98         3.29 o
  -5   2  20         46.38         46.92         4.99 o
  -4   2  20        192.28        164.43         6.10 o
  -3   2  20       2198.08       2057.62        29.71 o
  -2   2  20       1569.07       1455.06        30.37 o
  -1   2  20        493.25        498.61        11.41 o
   0   2  20        852.88        938.58        30.22 o
   1   2  20        211.55        217.31        23.84 o
   2   2  20         20.09         26.87         4.44 o
   3   2  20        463.84        440.00        15.63 o
   4   2  20        101.47        102.85         8.12 o
   5   2  20          9.21          6.86         7.60 o
   6   2  20        104.40        109.33        13.04 o
   7   2  20          2.66         18.50         7.71 o
  -8   3  20         61.54         47.18         9.60 o
  -7   3  20          8.79         15.90         5.05 o
  -6   3  20          1.03         -0.16         2.89 o
  -5   3  20        228.80        213.49        10.62 o
  -4   3  20        323.62        296.06         8.53 o
  -3   3  20        323.16        325.71        10.29 o
  -2   3  20        567.43        555.46        13.26 o
  -1   3  20        304.98        308.39        27.80 o
   0   3  20         53.22         64.24        14.31 o
   1   3  20        296.93        269.61        11.29 o
   2   3  20         74.33         78.25         8.85 o
   3   3  20          1.22          5.41         3.28 o
   4   3  20        184.57        185.40        10.78 o
   5   3  20        307.58        306.30        19.09 o
   6   3  20          9.78         14.52         5.76 o
   7   3  20         20.96          6.68         6.51 o
  -7   4  20         18.13         24.01        10.50 o
  -6   4  20         61.12         68.90         6.51 o
  -5   4  20          1.83          3.44         2.66 o
  -4   4  20        291.94        279.58        10.26 o
  -3   4  20         64.89         49.43         4.81 o
  -2   4  20        395.80        355.83        22.92 o
  -1   4  20          1.66          0.26         2.04 o
   0   4  20        126.26        114.92         7.28 o
   1   4  20          0.03          7.70         3.27 o
   2   4  20         85.45         83.03         7.16 o
   3   4  20        209.23        208.60        11.20 o
   4   4  20         14.67         10.05         3.17 o
   5   4  20          4.10          1.97         3.02 o
   6   4  20          5.14         14.81         6.00 o
  -7   5  20          1.93          7.41         6.27 o
  -6   5  20         49.22         44.61         5.39 o
  -5   5  20         44.47         51.83         6.76 o
  -4   5  20        101.94         85.35         8.49 o
  -3   5  20          0.06         17.28        11.60 o
  -2   5  20          0.05         -1.55         4.60 o
  -1   5  20          3.79          7.13         6.02 o
   0   5  20         87.86         70.81         7.98 o
   1   5  20        167.10        167.75        15.44 o
   2   5  20          4.32          5.53         2.84 o
   3   5  20         16.16         15.75         4.10 o
   4   5  20         18.91         21.18         4.76 o
   5   5  20          4.66          3.16         4.88 o
   6   5  20         13.79          9.37         6.46 o
  -6   6  20         31.00         37.10         5.19 o
  -5   6  20         89.39         89.91         9.25 o
  -4   6  20        238.01        240.08        14.44 o
  -3   6  20         41.54         45.67        10.88 o
  -2   6  20         63.23         74.94        12.78 o
  -1   6  20          3.34          4.40         2.61 o
   0   6  20         74.33         63.43         6.09 o
   1   6  20         24.16         33.21        11.78 o
   2   6  20        116.39        111.75        10.54 o
   3   6  20         51.46         65.44         7.08 o
   4   6  20         23.25         22.10         4.72 o
   5   6  20          2.14          5.56         4.56 o
  -6   7  20         11.38          0.89         4.70 o
  -5   7  20         34.63         52.97         7.98 o
  -4   7  20        242.37        265.03        16.21 o
  -3   7  20         29.30         26.35         9.74 o
  -2   7  20         78.69         85.11        14.18 o
  -1   7  20         92.77         88.71        13.54 o
   0   7  20         78.58         78.91         7.31 o
   1   7  20          4.00          6.63         5.50 o
   2   7  20         65.44         68.81         7.29 o
   3   7  20         36.18         29.04         5.24 o
   4   7  20         22.08         40.97         8.34 o
  -4   8  20         18.98         34.28         7.04 o
  -3   8  20         63.79         88.37        15.28 o
  -2   8  20          0.29          2.10         5.46 o
  -1   8  20        116.78        118.20        16.47 o
   0   8  20         26.60         22.44         4.62 o
   1   8  20          1.76          1.67         2.75 o
   2   8  20          1.23          2.52         2.90 o
   3   8  20         21.46         19.04         6.06 o
  -2   9  20         23.66         28.92        11.10 o
  -1   9  20          5.48          9.93         8.26 o
   0   9  20         12.18         17.63         7.60 o
   1   9  20          2.35          4.40         3.37 o
   2   9  20         65.50         45.33         8.71 o
  -7   0  21         74.08        103.95        14.25 o
  -5   0  21         74.68         78.21         5.82 o
  -3   0  21        735.54        700.44        28.38 o
  -1   0  21       1300.80       1382.79        42.42 o
   1   0  21        617.22        530.13        15.70 o
   3   0  21        725.77        704.14        27.29 o
   5   0  21          1.97          3.59         5.01 o
   7   0  21          9.91         17.81         7.54 o
  -8   1  21          4.71          1.01         4.50 o
  -7   1  21         49.84         45.52         7.01 o
  -6   1  21        121.89        144.52         8.73 o
  -5   1  21        115.70         91.39         5.44 o
  -4   1  21         26.49         26.11         3.67 o
  -3   1  21        125.25        120.23         8.37 o
  -2   1  21       2062.30       2027.45        37.73 o
  -1   1  21       2278.33       2393.24        41.93 o
   0   1  21       2007.46       1955.52        39.28 o
   1   1  21         13.49          7.79         3.33 o
   2   1  21         11.33         18.02         4.37 o
   3   1  21         49.05         47.79         5.83 o
   4   1  21         43.63         55.99         6.21 o
   5   1  21         11.66         12.67         4.28 o
   6   1  21          3.17          4.54         3.55 o
   7   1  21         33.24         28.54         9.11 o
  -8   2  21         18.17         12.25         4.19 o
  -7   2  21         12.31         15.60         5.05 o
  -6   2  21          0.27         -1.08         2.84 o
  -5   2  21         73.92         66.89         5.83 o
  -4   2  21          0.04          1.98         1.71 o
  -3   2  21         59.73         60.99         5.35 o
  -2   2  21        316.30        321.73        13.72 o
  -1   2  21        479.95        485.87        11.49 o
   0   2  21        587.94        547.97        33.77 o
   1   2  21        205.94        191.85        11.21 o
   2   2  21          8.87         13.52         3.40 o
   3   2  21         52.66         32.14         4.84 o
   4   2  21         52.55         38.67         5.15 o
   5   2  21         54.69         55.99         9.81 o
   6   2  21          9.66          8.55         3.89 o
   7   2  21         17.41         15.32         7.12 o
  -8   3  21          1.96         -1.33         5.35 o
  -7   3  21         48.92         42.28         5.31 o
  -6   3  21         12.36          4.61         4.18 o
  -5   3  21          3.21          4.05         3.45 o
  -4   3  21        350.99        324.82         9.11 o
  -3   3  21        221.03        214.40         8.54 o
  -2   3  21        504.66        553.92        13.52 o
  -1   3  21         20.23         28.69         3.58 o
   0   3  21        208.44        217.78         9.83 o
   1   3  21          0.93          6.94         3.52 o
   2   3  21         57.11         53.72         6.74 o
   3   3  21        322.59        331.73        17.68 o
   4   3  21         24.89         31.99         7.69 o
   5   3  21        116.31        104.24         9.04 o
   6   3  21         38.45         63.33        11.06 o
  -7   4  21          7.83         23.12         6.10 o
  -6   4  21         26.64         20.70         5.60 o
  -5   4  21          2.02         -2.80         2.95 o
  -4   4  21        645.51        625.55        20.68 o
  -3   4  21         85.62         95.15         6.55 o
  -2   4  21         10.02         -2.49         4.81 o
  -1   4  21         64.25         57.94        10.03 o
   0   4  21        162.51        178.93         9.21 o
   1   4  21        379.17        340.32        13.42 o
   2   4  21        808.84        761.54        21.65 o
   3   4  21          0.09          0.97         2.85 o
   4   4  21         12.84         15.94         4.48 o
   5   4  21         28.10         24.91         9.15 o
   6   4  21         81.59         98.80        13.98 o
  -7   5  21          4.02         -4.69         7.24 o
  -6   5  21         10.61          7.97         4.35 o
  -5   5  21         38.54         48.19         6.61 o
  -4   5  21         54.43         61.55         7.46 o
  -3   5  21        907.92        863.31        39.76 o
  -2   5  21          7.62          6.64         4.08 o
  -1   5  21        384.95        388.75        13.47 o
   0   5  21         15.24         16.97         3.68 o
   1   5  21        698.76        673.83        20.05 o
   2   5  21        115.80        104.76        10.17 o
   3   5  21         23.28         18.55         4.39 o
   4   5  21        131.66        125.14         9.65 o
   5   5  21         50.11         42.19         9.04 o
   6   5  21         11.74         15.04         6.27 o
  -6   6  21          9.75         14.56         3.69 o
  -5   6  21         28.07         13.75         4.33 o
  -4   6  21          0.35          2.66         4.23 o
  -3   6  21          4.10          1.53         6.56 o
  -2   6  21         24.68         28.08         8.80 o
  -1   6  21         49.36         55.01        10.79 o
   0   6  21        142.62        129.28         8.68 o
   1   6  21        117.78        106.04         8.08 o
   2   6  21        387.78        393.83        16.19 o
   3   6  21          5.89          6.31         3.21 o
   4   6  21         30.54         29.77         5.38 o
   5   6  21          1.95          8.25         6.05 o
  -6   7  21         40.98         36.27         8.67 o
  -5   7  21         66.17         59.73         8.48 o
  -4   7  21         86.10         85.78         9.76 o
  -3   7  21         44.78         52.00        12.02 o
  -2   7  21        188.54        179.24        19.76 o
  -1   7  21         16.17         37.79         9.83 o
   0   7  21          0.00          6.59         3.25 o
   1   7  21         10.64         10.77         3.50 o
   2   7  21        188.86        182.14        11.53 o
   3   7  21         70.57         69.24         7.78 o
   4   7  21          1.77          2.37         4.28 o
  -4   8  21          0.93         -6.66         6.66 o
  -3   8  21         31.29         21.63         8.49 o
  -2   8  21          4.06         17.30         8.35 o
  -1   8  21         36.84         35.46         9.69 o
   0   8  21         14.88          3.27         5.09 o
   1   8  21         18.18         23.51         4.84 o
   2   8  21          3.13          2.82         4.54 o
   3   8  21         66.49         55.81         9.73 o
  -1   9  21          7.40          6.50         7.57 o
   0   9  21          0.10          2.28         5.56 o
   1   9  21         15.47         24.29         5.34 o
   2   9  21          3.66          1.14         3.39 o
  -8   0  22        172.64        168.61        18.61 o
  -6   0  22          2.69          2.99         5.27 o
  -4   0  22        341.60        293.30        20.08 o
  -2   0  22       1878.12       1784.73        50.17 o
   0   0  22       1372.84       1372.91        43.47 o
   2   0  22        166.94        187.12        12.82 o
   4   0  22        634.51        617.59        27.96 o
   6   0  22        232.60        268.76        20.78 o
  -8   1  22         20.27         18.55         5.82 o
  -7   1  22         45.94         40.82         6.74 o
  -6   1  22          2.10          0.98         2.89 o
  -5   1  22          4.04          4.39         2.28 o
  -4   1  22         86.10         88.60         6.24 o
  -3   1  22         10.87         14.27         3.94 o
  -2   1  22        150.74        181.93        10.77 o
  -1   1  22       1282.72       1358.09        30.53 o
   0   1  22        481.36        519.53        20.95 o
   1   1  22         25.30         23.87         3.84 o
   2   1  22         92.41         77.75         6.60 o
   3   1  22          7.55          6.92         2.85 o
   4   1  22         14.15         14.99         4.20 o
   5   1  22        185.21        206.15        12.13 o
   6   1  22         14.37          6.71         3.66 o
   7   1  22          0.09         -0.70         5.43 o
  -8   2  22          6.27         -3.38         5.87 o
  -7   2  22          7.77          6.10         4.08 o
  -6   2  22         27.48         19.80         3.89 o
  -5   2  22          2.96          8.86         2.74 o
  -4   2  22         77.80         82.63         4.58 o
  -3   2  22         22.43         18.59         3.18 o
  -2   2  22         28.67         42.00         5.92 o
  -1   2  22          0.07          6.77         2.86 o
   0   2  22         69.34         66.82         8.76 o
   1   2  22          1.65          2.33         2.48 o
   2   2  22        204.37        184.32        10.10 o
   3   2  22          2.53          6.72         3.71 o
   4   2  22          1.96          0.76         5.78 o
   5   2  22         26.26         23.56         5.13 o
   6   2  22         32.86         30.34         5.66 o
  -8   3  22          3.04         -4.27         5.60 o
  -7   3  22         17.98         22.21         5.05 o
  -6   3  22        119.08        132.76         8.67 o
  -5   3  22          8.37          8.20         3.42 o
  -4   3  22          1.40          4.99         2.11 o
  -3   3  22         43.09         51.71         4.57 o
  -2   3  22        155.53        170.29        11.12 o
  -1   3  22         26.63         32.79         3.75 o
   0   3  22        624.38        577.92        16.78 o
   1   3  22        646.56        586.24        17.67 o
   2   3  22         22.83         14.54         3.72 o
   3   3  22         11.03          8.10         3.56 o
   4   3  22        149.67        154.58        10.35 o
   5   3  22         13.64         12.45         4.30 o
   6   3  22         12.82         14.24         6.34 o
  -7   4  22         69.87         60.37         8.84 o
  -6   4  22          1.53         -2.20         4.34 o
  -5   4  22          0.34          1.11         3.17 o
  -4   4  22         17.58         17.37         7.34 o
  -3   4  22        187.75        168.82         9.78 o
  -2   4  22         56.04         63.83         6.77 o
  -1   4  22        203.08        180.72         8.79 o
   0   4  22        186.99        187.76        10.28 o
   1   4  22        211.25        232.71        11.42 o
   2   4  22         27.02         25.69         4.58 o
   3   4  22         72.76         83.55         9.09 o
   4   4  22         89.97         95.60         8.45 o
   5   4  22          0.00          3.82         3.08 o
   6   4  22         59.88         52.04        10.12 o
  -7   5  22          0.60          6.20         7.34 o
  -6   5  22          2.36          8.85         7.09 o
  -5   5  22          2.34         -0.51         3.02 o
  -4   5  22        153.38        153.03        11.06 o
  -3   5  22         53.89         58.07        11.97 o
  -2   5  22         66.81         46.56         9.97 o
  -1   5  22          3.55          3.63         6.35 o
   0   5  22        556.92        521.25        17.01 o
   1   5  22        136.20        142.64        14.97 o
   2   5  22         75.67         62.78         6.69 o
   3   5  22          4.21          5.61         4.37 o
   4   5  22         55.31         64.94         7.35 o
   5   5  22         27.93         26.39         7.62 o
  -6   6  22         28.27         18.89         8.26 o
  -5   6  22          2.97          4.48         4.29 o
  -4   6  22          6.34         13.20         4.69 o
  -3   6  22         12.34         19.53         7.62 o
  -2   6  22         45.19         53.08        10.77 o
  -1   6  22         85.52         88.48        10.25 o
   0   6  22        143.95        118.42         8.35 o
   1   6  22         17.43         30.03         6.35 o
   2   6  22         90.91        101.05         8.63 o
   3   6  22          0.14          1.19         3.27 o
   4   6  22          0.62         -3.92         3.92 o
   5   6  22          7.80          3.15         4.09 o
  -5   7  22          3.75          8.53         6.61 o
  -4   7  22         12.50         19.40         6.27 o
  -3   7  22         29.94         49.25        12.01 o
  -2   7  22          2.73          0.68         6.92 o
  -1   7  22          1.07          5.83         6.79 o
   0   7  22         14.60         12.88         3.73 o
   1   7  22          0.10          2.58         2.71 o
   2   7  22         47.89         43.81         6.29 o
   3   7  22         39.27         41.78         6.49 o
   4   7  22          2.10          3.57         5.07 o
  -4   8  22         81.60         64.38        12.10 o
  -3   8  22         31.69         40.17        11.46 o
  -2   8  22          1.89          6.68         7.54 o
  -1   8  22        110.46        128.04        17.23 o
   0   8  22         16.57         19.14         8.01 o
   1   8  22          0.01          0.14         2.76 o
   2   8  22        139.43        112.78         9.64 o
   3   8  22          0.47          9.49         5.39 o
   0   9  22          0.25          4.06         6.50 o
   1   9  22          5.06          6.53         6.30 o
  -7   0  23          8.13          2.60         5.45 o
  -5   0  23         14.34          2.85         2.98 o
  -3   0  23        607.34        586.64        27.49 o
  -1   0  23          1.13          2.89         4.42 o
   1   0  23        101.37         98.50        11.58 o
   3   0  23          7.81          6.97         3.98 o
   5   0  23         50.55         38.41         8.59 o
  -8   1  23         28.46         33.85         9.11 o
  -7   1  23          0.19          7.90         4.49 o
  -6   1  23         60.04         82.68        10.10 o
  -5   1  23        113.13         97.40         5.40 o
  -4   1  23        559.95        550.16        15.28 o
  -3   1  23         36.25         37.17         5.37 o
  -2   1  23         28.33         23.44         4.14 o
  -1   1  23       1893.76       1992.20        38.94 o
   0   1  23        413.04        464.88        21.20 o
   1   1  23         80.38         84.74        16.37 o
   2   1  23         50.85         45.44         5.65 o
   3   1  23         77.50         69.07         6.85 o
   4   1  23        256.61        266.90        13.32 o
   5   1  23         12.83         18.18         4.38 o
   6   1  23          0.93          5.65         7.92 o
  -8   2  23         26.06         26.99         8.52 o
  -7   2  23          3.33          7.00         4.62 o
  -6   2  23          2.30         -0.99         5.08 o
  -5   2  23         38.60         33.90         4.68 o
  -4   2  23         34.14         31.28         4.14 o
  -3   2  23        258.61        235.51         9.47 o
  -2   2  23         36.85         42.20         5.63 o
  -1   2  23        587.24        576.73        13.14 o
   0   2  23        401.35        362.24        13.13 o
   1   2  23          5.73          4.49         2.58 o
   2   2  23        771.58        686.50        20.16 o
   3   2  23        245.10        235.00        12.10 o
   4   2  23         36.31         26.61         4.83 o
   5   2  23        253.23        224.84        16.59 o
   6   2  23         11.39         26.12         6.10 o
  -7   3  23          0.04          2.11         3.11 o
  -6   3  23          6.37          2.39         4.52 o
  -5   3  23          3.52         -1.77         3.60 o
  -4   3  23          0.37         -0.91         1.96 o
  -3   3  23        283.56        283.78        10.28 o
  -2   3  23        714.08        682.41        15.95 o
  -1   3  23        461.87        486.08        14.23 o
   0   3  23        773.05        694.99        18.90 o
   1   3  23        409.58        422.46        15.19 o
   2   3  23          4.21         -1.43         2.79 o
   3   3  23         27.92         19.38         4.65 o
   4   3  23        156.53        159.32        10.66 o
   5   3  23         18.87         20.08         4.79 o
   6   3  23          0.68          6.58         5.02 o
  -7   4  23          1.39          6.01         5.78 o
  -6   4  23         21.12         36.55         7.36 o
  -5   4  23          6.21          4.39         6.00 o
  -4   4  23         17.25          7.60         5.53 o
  -3   4  23         11.52         15.91         6.88 o
  -2   4  23        487.79        445.88        19.41 o
  -1   4  23          1.65          6.69         6.46 o
   0   4  23          5.07          4.83         4.58 o
   1   4  23        484.27        454.26        16.34 o
   2   4  23        204.89        190.96        21.23 o
   3   4  23         17.99         20.93         4.35 o
   4   4  23         39.99         51.25        14.51 o
   5   4  23         18.15         20.61         5.13 o
   6   4  23          4.48         12.81         6.18 o
  -6   5  23          8.59         14.63         6.79 o
  -5   5  23         39.35         49.38         6.76 o
  -4   5  23          0.59         -2.38         6.10 o
  -3   5  23        109.63         71.46        12.37 o
  -2   5  23         38.03         32.66         9.00 o
  -1   5  23         46.02         54.86        10.71 o
   0   5  23         27.53         39.29         5.21 o
   1   5  23         67.96         62.76         6.82 o
   2   5  23        213.35        221.74        12.13 o
   3   5  23         31.11         27.63         7.69 o
   4   5  23          5.83          7.81         3.68 o
   5   5  23         19.97         32.41         8.83 o
  -5   6  23         18.78         20.99         5.46 o
  -4   6  23        131.19        160.92        12.37 o
  -3   6  23         21.00         24.89         8.26 o
  -2   6  23         25.64         35.63        10.36 o
  -1   6  23          1.14          3.88         5.23 o
   0   6  23          0.43          6.81         3.13 o
   1   6  23         74.34         70.34        12.46 o
   2   6  23         25.08         37.31         5.67 o
   3   6  23         51.36         41.05         6.06 o
   4   6  23          1.54          0.64         3.09 o
  -5   7  23         29.12         27.74         8.13 o
  -4   7  23         51.69         52.14         8.35 o
  -3   7  23         21.70         27.56         9.02 o
  -2   7  23         28.74         46.21        11.09 o
  -1   7  23         14.74         17.58         7.45 o
   0   7  23          3.83          7.82         6.41 o
   1   7  23          1.57          1.99         3.15 o
   2   7  23         32.90         31.69         5.79 o
   3   7  23        172.08        165.78        11.81 o
   4   7  23          0.99          2.71         4.28 o
  -2   8  23         36.83         47.67        11.54 o
  -1   8  23          0.47         13.83         8.70 o
   0   8  23         29.07         32.99         9.78 o
   1   8  23          8.89          4.87         3.24 o
   2   8  23         16.94         20.16         4.72 o
   3   8  23         28.13         28.01         7.38 o
  -6   0  24        120.94         91.51        12.78 o
  -4   0  24        533.27        475.47        25.61 o
  -2   0  24         30.07         29.31         7.02 o
   0   0  24         27.72         32.30         7.78 o
   2   0  24       1533.20       1445.41        47.61 o
   4   0  24         69.44         81.46        11.04 o
   6   0  24         97.72         79.73        11.97 o
  -8   1  24         32.31         38.02         9.91 o
  -7   1  24        161.12        161.76        16.09 o
  -6   1  24         50.88         49.87         8.03 o
  -5   1  24        279.75        270.09         8.84 o
  -4   1  24         25.79         32.85         4.35 o
  -3   1  24        157.23        158.31        10.33 o
  -2   1  24          0.25          3.85         3.16 o
  -1   1  24        146.13        177.79        11.24 o
   0   1  24        206.40        207.92        11.86 o
   1   1  24         45.32         52.07         5.29 o
   2   1  24         17.47         14.30         3.29 o
   3   1  24        273.50        278.79        13.20 o
   4   1  24          8.02          6.62         3.74 o
   5   1  24         48.86         47.56         6.42 o
   6   1  24          3.08          7.83         4.14 o
  -8   2  24          1.85          0.62         5.03 o
  -7   2  24         88.22         93.74         9.62 o
  -6   2  24         19.46         25.85         4.40 o
  -5   2  24         64.92         47.24         5.81 o
  -4   2  24        282.86        285.42        11.50 o
  -3   2  24         23.16         24.99         4.02 o
  -2   2  24         45.38         38.04         5.61 o
  -1   2  24         34.83         42.80         3.77 o
   0   2  24         32.90         33.52         5.03 o
   1   2  24          6.54          9.46         3.33 o
   2   2  24         46.48         57.08         7.14 o
   3   2  24         84.36         77.94         7.40 o
   4   2  24         89.67         75.46         7.63 o
   5   2  24        194.30        194.67        13.46 o
   6   2  24         66.92         86.64         8.77 o
  -7   3  24         33.14         17.06         9.29 o
  -6   3  24          2.04          4.56         3.51 o
  -5   3  24          0.83         -3.42         3.50 o
  -4   3  24         22.40         19.93         3.82 o
  -3   3  24        147.18        129.98         7.12 o
  -2   3  24        251.22        269.09         9.97 o
  -1   3  24         87.28        107.88        13.56 o
   0   3  24         10.91         17.86         3.51 o
   1   3  24        239.24        209.89        10.96 o
   2   3  24         27.12         19.80         4.30 o
   3   3  24          7.43         15.05         4.20 o
   4   3  24         20.41         29.27         5.14 o
   5   3  24         46.24         64.71         7.35 o
   6   3  24          2.76          5.46         5.20 o
  -7   4  24          0.13          4.46         5.01 o
  -6   4  24         78.52         72.76        17.03 o
  -5   4  24         12.23         19.21         7.65 o
  -4   4  24          6.48          9.98         7.94 o
  -3   4  24         10.78         13.04         8.25 o
  -2   4  24         11.66         13.19         4.11 o
  -1   4  24          0.36          4.40         6.35 o
   0   4  24         77.43         53.80         5.53 o
   1   4  24        365.67        362.48        14.70 o
   2   4  24          0.08         -3.41         3.41 o
   3   4  24          0.08         -0.37         2.86 o
   4   4  24         96.57        103.11         9.15 o
   5   4  24         27.43         19.49         9.24 o
  -6   5  24         70.24         93.66        10.43 o
  -5   5  24          0.17         17.42         9.95 o
  -4   5  24         33.90         61.36        12.69 o
  -3   5  24         21.77         16.34         7.07 o
  -2   5  24          5.29         -0.44         4.66 o
  -1   5  24         34.11         50.50        10.77 o
   0   5  24        117.54        130.70         8.87 o
   1   5  24        113.60         93.13         7.87 o
   2   5  24        209.46        193.25        11.62 o
   3   5  24          0.56          4.31         4.20 o
   4   5  24         40.08         37.83         5.97 o
   5   5  24          5.37          5.05         5.18 o
  -5   6  24         34.37         48.94         7.43 o
  -4   6  24         24.68         21.15         7.65 o
  -3   6  24        206.31        218.29        21.88 o
  -2   6  24          1.36          7.72         6.56 o
  -1   6  24         28.54         32.48        10.07 o
   0   6  24         66.58         81.14        13.06 o
   1   6  24        252.31        255.85        13.21 o
   2   6  24         42.35         36.69         5.69 o
   3   6  24         48.21         63.99         8.34 o
   4   6  24         10.67         12.44         5.84 o
  -5   7  24          0.13         -4.29         5.35 o
  -4   7  24         60.33         47.02         7.64 o
  -3   7  24         74.47         95.91        16.38 o
  -2   7  24         13.79          8.72         7.15 o
  -1   7  24          8.28          1.56         6.54 o
   0   7  24          9.48          3.46         5.66 o
   1   7  24          9.99         12.56         4.10 o
   2   7  24         53.44         40.43         6.22 o
   3   7  24         13.76          9.49         3.92 o
  -1   8  24          2.45         -3.45         7.12 o
   0   8  24          6.79          6.45         7.46 o
   1   8  24          0.71          4.26         5.58 o
   2   8  24          6.61         15.35         4.37 o
  -7   0  25         12.61         17.27         7.58 o
  -5   0  25         25.33         23.94         4.60 o
  -3   0  25         47.52         46.77         8.88 o
  -1   0  25         83.94         91.96        11.41 o
   1   0  25         40.87         34.12         7.74 o
   3   0  25        477.66        463.24        26.98 o
   5   0  25         68.57         77.71        11.31 o
   7   0  25          1.08         -2.30         4.66 o
  -7   1  25         85.30         91.06         9.93 o
  -6   1  25          1.12          1.35         3.41 o
  -5   1  25         22.56         23.65         3.69 o
  -4   1  25         11.31          6.48         3.66 o
  -3   1  25        151.80        158.10        10.65 o
  -2   1  25          7.44         11.79         4.28 o
  -1   1  25        115.17        119.43         9.45 o
   0   1  25         15.82         19.24         8.64 o
   1   1  25          5.28          6.05         2.77 o
   2   1  25          0.98          3.82         2.79 o
   3   1  25          2.00         12.58         5.73 o
   4   1  25        151.70        141.16        10.37 o
   5   1  25          2.96          4.25         5.56 o
   6   1  25          0.07          0.09         4.76 o
  -7   2  25          1.04          4.49         4.21 o
  -6   2  25         23.65         23.80         4.41 o
  -5   2  25         25.00         19.05         4.60 o
  -4   2  25         50.73         54.61         5.10 o
  -3   2  25         68.04         72.69         5.73 o
  -2   2  25        197.80        185.83        11.49 o
  -1   2  25          0.00          1.86         2.84 o
   0   2  25        183.15        172.44         7.90 o
   1   2  25        510.16        507.52        17.05 o
   2   2  25          4.21         13.05         3.93 o
   3   2  25         35.29         42.23         5.83 o
   4   2  25         20.14         22.91         4.94 o
   5   2  25         13.75         12.83         4.36 o
   6   2  25         47.67         57.36         7.27 o
  -7   3  25         47.27         23.91         8.31 o
  -6   3  25          0.01         -0.25         4.18 o
  -5   3  25        116.05        104.69        14.67 o
  -4   3  25        123.42        108.03        10.02 o
  -3   3  25          0.01          0.04         3.05 o
  -2   3  25        129.87        130.75         9.83 o
  -1   3  25        801.96        755.15        24.05 o
   0   3  25         25.02         28.47         4.36 o
   1   3  25         24.33         30.17         4.90 o
   2   3  25          1.58          1.40         3.09 o
   3   3  25         53.66         49.42         6.23 o
   4   3  25         25.80         29.60         5.57 o
   5   3  25         39.97         55.42         7.10 o
  -7   4  25          0.39         -6.30         6.30 o
  -6   4  25          0.47          3.68         4.69 o
  -5   4  25         20.64         14.10         8.22 o
  -4   4  25        136.34        142.63        16.85 o
  -3   4  25         61.82         62.91         6.91 o
  -2   4  25         76.29         77.26         7.76 o
  -1   4  25         19.95         22.91         8.22 o
   0   4  25         41.83         43.40         5.19 o
   1   4  25          0.26          4.83         3.08 o
   2   4  25          0.04         -0.19         2.69 o
   3   4  25         19.95         21.69         4.51 o
   4   4  25          3.59          1.28         3.44 o
   5   4  25        147.05        128.78        16.09 o
  -6   5  25          9.68         -8.35         8.35 o
  -5   5  25        194.72        189.61        21.23 o
  -4   5  25        136.03        139.67        17.79 o
  -3   5  25          0.18         -4.41         7.27 o
  -2   5  25         16.94         22.79         7.14 o
  -1   5  25         93.22        102.73        13.85 o
   0   5  25          0.97          3.56         5.44 o
   1   5  25          5.01          0.36         2.54 o
   2   5  25          3.64          5.19         4.52 o
   3   5  25         38.61         55.59         6.92 o
   4   5  25         25.60         33.26         5.77 o
   5   5  25         12.69         10.31         6.18 o
  -5   6  25          5.66         24.07        10.18 o
  -4   6  25         28.59         31.12         6.30 o
  -3   6  25         97.75        119.59        17.38 o
  -2   6  25         47.27         38.00        10.28 o
  -1   6  25          0.08         -3.95         5.09 o
   0   6  25         33.34         25.68         8.13 o
   1   6  25         25.80         35.93         5.63 o
   2   6  25         51.92         61.23        10.35 o
   3   6  25          0.69          0.51         3.03 o
   4   6  25         25.44         26.18         7.62 o
  -4   7  25         46.55         40.28         9.27 o
  -3   7  25         56.28         63.93        13.77 o
  -2   7  25          3.01          4.85         7.50 o
  -1   7  25         72.94         84.16        14.11 o
   0   7  25         73.42         94.57        14.72 o
   1   7  25          1.34          5.17         6.70 o
   2   7  25         68.95         44.62         7.15 o
   3   7  25          0.19          0.78         5.16 o
   0   8  25          0.65         -1.68         5.81 o
   1   8  25         24.68         33.90        10.18 o
   2   8  25          9.71          1.04         2.89 o
  -6   0  26         12.98         12.17         6.42 o
  -4   0  26         32.49         30.97         7.53 o
  -2   0  26          0.09         -0.06         4.12 o
   0   0  26        170.36        154.61        15.27 o
   2   0  26        111.77        123.53        14.02 o
   4   0  26         32.01         37.06         5.80 o
   6   0  26         96.59        123.34        15.22 o
  -7   1  26          1.82         -2.58         4.49 o
  -6   1  26        155.77        177.86        17.14 o
  -5   1  26         10.44         10.40         2.82 o
  -4   1  26         33.95         28.72         4.01 o
  -3   1  26         15.91         16.25         4.17 o
  -2   1  26        197.86        193.01        11.92 o
  -1   1  26        190.54        196.99        12.12 o
   0   1  26         11.82          9.80         3.90 o
   1   1  26        107.49        108.40         6.75 o
   2   1  26         13.89         13.85         3.86 o
   3   1  26        331.32        320.93        14.87 o
   4   1  26          0.84          3.91         3.38 o
   5   1  26        110.22        139.54        10.85 o
   6   1  26         36.25         41.45         6.47 o
  -7   2  26          2.42          0.53         7.38 o
  -6   2  26          3.18          1.52         3.06 o
  -5   2  26         14.68         18.38         3.95 o
  -4   2  26         72.50         85.28         6.32 o
  -3   2  26        285.02        276.49        11.10 o
  -2   2  26         19.97         30.84         5.38 o
  -1   2  26         48.43         58.59         7.03 o
   0   2  26          5.94          6.34         3.08 o
   1   2  26          3.11         12.78         3.75 o
   2   2  26        241.32        236.71        12.32 o
   3   2  26        104.61        108.15         8.78 o
   4   2  26         14.58         15.16         5.03 o
   5   2  26          6.43          5.75         7.90 o
   6   2  26          0.27          4.14         4.43 o
  -6   3  26          0.05          2.85         4.09 o
  -5   3  26        385.46        357.18        26.65 o
  -4   3  26          8.27         17.74         5.50 o
  -3   3  26         30.05         29.73         5.27 o
  -2   3  26        208.57        200.17        12.23 o
  -1   3  26        109.55        119.92        13.48 o
   0   3  26          0.77         -1.01         2.24 o
   1   3  26         82.27         75.99         6.86 o
   2   3  26          0.09         -0.49         4.31 o
   3   3  26          9.99         12.65         4.09 o
   4   3  26         28.02         22.66         4.74 o
   5   3  26          1.53          0.78         3.36 o
  -6   4  26          2.18          7.58         5.12 o
  -5   4  26         40.77         43.31        10.40 o
  -4   4  26        150.62        180.43        19.57 o
  -3   4  26         96.01        104.26         9.12 o
  -2   4  26          0.12         -0.07         2.89 o
  -1   4  26        249.23        277.13        23.07 o
   0   4  26          0.27          8.97         6.33 o
   1   4  26        132.32        134.43         9.35 o
   2   4  26          7.13          9.13         5.73 o
   3   4  26          5.92          8.57         3.93 o
   4   4  26          8.54         15.24         6.42 o
   5   4  26         56.42         60.47         7.85 o
  -5   5  26          0.48         -0.65         7.62 o
  -4   5  26         79.57         93.63        15.54 o
  -3   5  26          6.77          4.12         6.15 o
  -2   5  26        133.03        132.00        10.27 o
  -1   5  26          5.19         -5.06         5.28 o
   0   5  26         15.58         22.62         8.67 o
   1   5  26         47.39         40.27         5.51 o
   2   5  26         70.01         58.89         6.89 o
   3   5  26          0.55         -0.37         5.97 o
   4   5  26         90.24         96.37         9.22 o
  -4   6  26          0.36         -0.40         4.17 o
  -3   6  26          7.73         13.10         7.76 o
  -2   6  26         70.11         86.09        14.34 o
  -1   6  26         14.50         14.06         6.58 o
   0   6  26          5.16          3.31         5.81 o
   1   6  26         54.93         62.56        16.66 o
   2   6  26          0.52         -2.28         2.99 o
   3   6  26         10.32          7.54         3.51 o
   4   6  26         37.81         33.27         7.92 o
  -4   7  26          4.29          7.94         6.11 o
  -2   7  26         39.20         65.80        13.89 o
  -1   7  26         11.19         23.70         8.89 o
   0   7  26          0.21          2.58         6.25 o
   1   7  26         52.48         53.87        11.78 o
   2   7  26         28.52         27.76         6.58 o
   3   7  26          6.64          9.19         6.41 o
  -7   0  27        122.41        149.40        17.49 o
  -5   0  27         10.49         10.07         3.94 o
  -3   0  27        397.99        416.66        25.43 o
  -1   0  27         42.58         42.96         9.09 o
   1   0  27        150.99        151.03        15.55 o
   3   0  27          0.36          3.22         5.21 o
   5   0  27        211.91        219.04        19.98 o
  -7   1  27         26.21         29.35         6.41 o
  -6   1  27         40.11         63.55         8.24 o
  -5   1  27         33.39         26.93         5.32 o
  -4   1  27         23.06         20.49         3.50 o
  -3   1  27          3.58          4.99         3.40 o
  -2   1  27        237.55        266.59        18.15 o
  -1   1  27         14.95         18.00         6.58 o
   0   1  27         73.77         72.37         7.78 o
   1   1  27         17.38         18.07         4.56 o
   2   1  27        140.58        126.88         7.85 o
   3   1  27         34.51         39.83         5.98 o
   4   1  27        160.66        180.96        15.26 o
   5   1  27          0.00          0.74         4.12 o
   6   1  27          0.04         -1.59         4.60 o
  -7   2  27          4.65         -2.84         5.09 o
  -6   2  27         50.51         49.22         5.71 o
  -5   2  27         34.67         32.75         5.03 o
  -4   2  27         18.68         18.47         3.90 o
  -3   2  27         16.09         14.62         4.94 o
  -2   2  27         89.17        102.09         9.28 o
  -1   2  27          0.24          4.05         4.04 o
   0   2  27        116.11        127.40         7.11 o
   1   2  27        256.82        268.48        12.70 o
   2   2  27        146.21        148.16        10.01 o
   3   2  27         84.21         71.57         7.62 o
   4   2  27         15.59         14.50         4.00 o
   5   2  27         23.23         25.08         5.40 o
   6   2  27         29.56         32.93         9.12 o
  -6   3  27          0.44          1.11         9.13 o
  -5   3  27          7.73         -5.96         5.96 o
  -4   3  27          2.73          0.34         3.69 o
  -3   3  27         31.98         29.43         5.21 o
  -2   3  27         36.92         40.12         6.73 o
  -1   3  27          5.82         10.48         5.68 o
   0   3  27         95.90        111.40        14.35 o
   1   3  27         16.03          8.31         3.11 o
   2   3  27         90.98         77.81         7.60 o
   3   3  27          8.54         15.84         4.05 o
   4   3  27         66.45         53.06         6.94 o
   5   3  27          4.87          9.09         6.43 o
  -6   4  27         22.80          4.63         5.03 o
  -5   4  27          2.77         -0.76         6.55 o
  -4   4  27        227.32        242.07        22.70 o
  -3   4  27          0.00          7.45         6.72 o
  -2   4  27          1.87          2.17         2.79 o
  -1   4  27         23.55         25.87         5.26 o
   0   4  27          0.43          2.51         5.80 o
   1   4  27        132.17        123.27         9.07 o
   2   4  27         15.18         24.31         5.02 o
   3   4  27         54.30         44.17         6.22 o
   4   4  27         52.20         42.43         6.54 o
   5   4  27         15.46         18.95         5.09 o
  -5   5  27        221.46        227.78        24.10 o
  -4   5  27         11.10         24.30         9.78 o
  -3   5  27        107.19        105.16        15.39 o
  -2   5  27          1.40          1.23         3.97 o
  -1   5  27          2.42         -1.62         5.03 o
   0   5  27         41.46         43.54        10.14 o
   1   5  27         35.16         31.35         8.95 o
   2   5  27         15.89         10.90         3.88 o
   3   5  27         12.22         22.70         5.09 o
   4   5  27         13.00         16.41         4.74 o
  -4   6  27         83.47         77.86        14.67 o
  -3   6  27          6.15         -3.20         7.25 o
  -2   6  27          0.79         -4.10         5.95 o
  -1   6  27          1.91          3.59         6.40 o
   0   6  27          7.19         11.82         6.77 o
   1   6  27        107.72         96.59        14.53 o
   2   6  27          0.39         -2.15         4.63 o
   3   6  27          0.00          1.43         2.80 o
  -4   7  27         18.47         20.45         7.63 o
  -1   7  27         40.64         41.39        10.97 o
   0   7  27          7.85         10.68         7.03 o
   1   7  27         18.85         28.08         9.57 o
   2   7  27         32.39         21.29         8.25 o
   3   7  27         56.41         62.56         7.82 o
  -6   0  28          6.51         -1.91         5.80 o
  -4   0  28         15.62         19.87         6.88 o
  -2   0  28        253.81        235.22        19.47 o
   0   0  28         83.33         98.14        13.69 o
   2   0  28         19.50         14.42         6.01 o
   4   0  28        128.06        118.31        15.01 o
   6   0  28         74.78         58.78        11.10 o
  -7   1  28         11.17          3.67         4.83 o
  -6   1  28         11.43         30.61         6.38 o
  -5   1  28          2.72          2.79         2.41 o
  -4   1  28         55.06         51.92         8.04 o
  -3   1  28         23.90         34.05         5.96 o
  -2   1  28          1.43         19.33         5.69 o
  -1   1  28        395.33        357.39        17.13 o
   0   1  28         59.37         73.48        14.68 o
   1   1  28         22.87         17.04         4.52 o
   2   1  28          1.06          2.15         2.77 o
   3   1  28         38.79         41.88         5.92 o
   4   1  28         52.86         60.41         7.56 o
   5   1  28          1.95          1.77         5.61 o
   6   1  28         19.32         14.40         6.22 o
  -6   2  28          2.21          8.54         3.47 o
  -5   2  28        148.05        174.54        10.29 o
  -4   2  28        230.96        235.82        10.80 o
  -3   2  28          0.89          1.13         2.58 o
  -2   2  28          1.55          5.85         3.88 o
  -1   2  28        127.90        119.30        10.17 o
   0   2  28        114.21        112.20         9.79 o
   1   2  28        146.50        156.51         8.55 o
   2   2  28         70.13         73.55         7.28 o
   3   2  28         59.96         59.16         7.01 o
   4   2  28         47.86         39.48         5.83 o
   5   2  28          4.83          5.87         5.02 o
   6   2  28          9.13         10.08         5.32 o
  -6   3  28        206.74        205.51        15.24 o
  -5   3  28        148.57        117.41        16.29 o
  -4   3  28        127.32        114.12        15.63 o
  -3   3  28          1.77          0.61         3.22 o
  -2   3  28         13.65         13.83         4.66 o
  -1   3  28         19.72         15.78         4.69 o
   0   3  28          7.39         10.54         4.20 o
   1   3  28          4.99          7.30         3.31 o
   2   3  28        181.94        186.20        11.50 o
   3   3  28         52.28         51.45         6.77 o
   4   3  28         62.02         52.00         7.09 o
   5   3  28         23.37         35.98         8.19 o
  -6   4  28          0.02         -4.41         6.45 o
  -5   4  28         13.59          6.28         5.55 o
  -4   4  28         82.68        112.12        16.45 o
  -3   4  28          6.90          7.72         6.92 o
  -2   4  28         34.96         27.39         5.37 o
  -1   4  28          0.15          0.44         3.19 o
   0   4  28         28.48         28.39         9.80 o
   1   4  28        114.89        112.81         8.91 o
   2   4  28        136.70        117.61         9.46 o
   3   4  28         21.00         18.12         5.65 o
   4   4  28          0.04          0.16         3.27 o
   5   4  28          4.23          6.08         5.53 o
  -4   5  28         76.83         70.56        13.53 o
  -3   5  28         36.85         25.54         9.80 o
  -2   5  28        204.88        188.85        24.60 o
  -1   5  28         25.88         13.17         7.12 o
   0   5  28         70.00         72.61        13.33 o
   1   5  28          0.24          5.17         5.31 o
   2   5  28         38.08         36.46         6.73 o
   3   5  28         59.00         51.29         7.01 o
   4   5  28          6.65          5.52         4.99 o
  -3   6  28          0.46          2.87         6.56 o
  -2   6  28         44.74         52.27        11.66 o
  -1   6  28          0.46         -8.01         8.01 o
   0   6  28         23.67         34.57         9.77 o
   1   6  28         21.17         40.72        10.64 o
   2   6  28         33.81         33.41         5.89 o
   3   6  28         10.52          9.00         3.80 o
   0   7  28         24.33         25.36         8.69 o
   1   7  28         32.10         38.44        10.43 o
   2   7  28          0.33          3.36         6.22 o
  -5   0  29        229.66        215.58        15.40 o
  -3   0  29         31.82         31.47         8.56 o
  -1   0  29        364.08        381.31        25.55 o
   1   0  29        208.46        202.27        19.01 o
   3   0  29         11.17          6.06         4.78 o
   5   0  29         32.22         44.46         9.28 o
  -7   1  29        162.93        176.78        19.22 o
  -6   1  29          9.25         20.92         5.54 o
  -5   1  29          0.13          5.50         3.05 o
  -4   1  29         87.78         94.97         7.41 o
  -3   1  29        273.18        269.51        15.25 o
  -2   1  29        911.55        954.37        29.06 o
  -1   1  29          0.02          6.09         7.00 o
   0   1  29        131.09        144.28        11.38 o
   1   1  29         36.98         41.96         6.72 o
   2   1  29         83.93         71.96         8.50 o
   3   1  29          8.76          7.54         3.30 o
   4   1  29        202.76        221.63        13.64 o
   5   1  29          0.98          0.89         3.71 o
  -6   2  29         41.40         32.11         6.53 o
  -5   2  29         39.84         53.53         8.63 o
  -4   2  29          1.07          3.04         4.67 o
  -3   2  29        122.37        128.18        10.60 o
  -2   2  29         69.14         62.05         7.70 o
  -1   2  29         26.05         40.56         6.77 o
   0   2  29          0.04          4.32         4.03 o
   1   2  29        146.49        142.95         8.25 o
   2   2  29         11.47         12.33         7.97 o
   3   2  29         14.12         13.07         6.06 o
   4   2  29         10.48          8.68         3.69 o
   5   2  29         42.46         58.51         9.21 o
  -6   3  29        185.37        189.86        21.61 o
  -5   3  29         59.65         61.99        12.41 o
  -4   3  29         23.67         17.34         7.66 o
  -3   3  29          0.76          7.09         3.88 o
  -2   3  29          0.28          0.43         8.06 o
  -1   3  29         60.38         65.75         8.01 o
   0   3  29         29.93         31.64         6.08 o
   1   3  29          1.39          4.29         3.73 o
   2   3  29         65.55         61.01        11.24 o
   3   3  29         33.39         37.69         7.43 o
   4   3  29          1.61          3.27         3.70 o
   5   3  29          0.81          3.39         4.42 o
  -5   4  29          1.81          0.49         7.31 o
  -4   4  29          0.69         -6.31         6.95 o
  -3   4  29         23.21         32.70         9.47 o
  -2   4  29         27.61         31.77         5.92 o
  -1   4  29         61.11         55.53         7.50 o
   0   4  29         15.12         18.38         7.41 o
   1   4  29         15.75         13.52         7.14 o
   2   4  29          2.72          2.95         2.78 o
   3   4  29         24.27         22.47         5.11 o
   4   4  29          1.45          1.09         6.99 o
   5   4  29          9.86         17.71         7.68 o
  -4   5  29          0.26         14.99         9.14 o
  -3   5  29         21.49         22.90         9.29 o
  -2   5  29         79.29         69.60        13.53 o
  -1   5  29         48.08         54.30        12.79 o
   0   5  29          1.79          4.78         6.91 o
   1   5  29          0.64         -1.41         5.67 o
   2   5  29          6.51          5.73         7.39 o
   3   5  29          9.58          9.09         4.78 o
   4   5  29          1.37         -2.37         5.34 o
  -2   6  29          3.91         15.14         9.56 o
  -1   6  29          4.17          2.71         5.33 o
   0   6  29         35.91         27.41         9.01 o
   1   6  29         26.42         18.93         7.36 o
   2   6  29         82.57        108.00        15.77 o
   3   6  29          1.15          0.23         3.05 o
  -6   0  30         60.24         80.10        13.31 o
  -4   0  30        367.19        394.24        26.64 o
  -2   0  30         31.22         20.25         7.01 o
   0   0  30        348.98        393.61        26.90 o
   2   0  30        295.41        300.72        23.77 o
   4   0  30        172.95        171.95        18.63 o
  -6   1  30          5.45          4.61         7.28 o
  -5   1  30         40.50         34.08         5.05 o
  -4   1  30         72.56         69.55         6.46 o
  -3   1  30         81.32        115.78        10.38 o
  -2   1  30         14.54         27.62         5.90 o
  -1   1  30          7.36          8.68         7.01 o
   0   1  30         43.46         50.37         7.14 o
   1   1  30         35.93         36.57         6.65 o
   2   1  30         23.78         20.36         6.42 o
   3   1  30        168.43        177.00        18.44 o
   4   1  30          0.06          9.20         3.42 o
   5   1  30         11.04         18.89         7.74 o
  -6   2  30         55.16         49.01        11.70 o
  -5   2  30          3.08          3.65         4.63 o
  -4   2  30         14.33         34.77         9.50 o
  -3   2  30          0.01          2.98         3.37 o
  -2   2  30          0.62          1.88         3.82 o
  -1   2  30         13.85         20.56         5.19 o
   0   2  30         16.98         17.56         5.13 o
   1   2  30          0.22         -0.82         2.74 o
   2   2  30         24.28         30.12         4.51 o
   3   2  30          3.55          4.24         7.15 o
   4   2  30         10.78         16.90         4.61 o
   5   2  30         10.34         10.75         6.34 o
  -6   3  30         30.48         35.42        10.71 o
  -5   3  30          0.54         -1.92         5.14 o
  -4   3  30          3.36         -0.07         4.72 o
  -3   3  30         52.37         60.69         7.84 o
  -2   3  30        257.70        243.72        15.00 o
  -1   3  30          8.27          6.38         4.02 o
   0   3  30         71.29         74.02         8.60 o
   1   3  30          5.45         17.86         7.19 o
   2   3  30          0.11          2.27         3.33 o
   3   3  30         55.14         59.85         7.31 o
   4   3  30         57.28         69.44         8.01 o
  -5   4  30        293.01        247.21        24.92 o
  -4   4  30         12.56          9.98         8.37 o
  -3   4  30         29.90         33.12        10.65 o
  -2   4  30          0.51         -1.94         3.66 o
  -1   4  30         10.93          9.36         4.30 o
   0   4  30          9.91         20.27         7.96 o
   1   4  30        286.54        302.59        25.02 o
   2   4  30         32.92         38.33         5.99 o
   3   4  30          0.91          1.93         3.43 o
   4   4  30         26.87         18.81         4.71 o
  -3   5  30         22.76          9.09         7.19 o
  -2   5  30          6.74         18.05         8.49 o
  -1   5  30         47.80         37.56         6.63 o
   0   5  30        263.16        241.16        23.88 o
   1   5  30         18.47          8.12         6.17 o
   2   5  30         61.01         61.45        12.19 o
   3   5  30          0.01          0.49         3.28 o
  -1   6  30          0.01         -5.06         5.06 o
   0   6  30         22.52         11.36         6.81 o
   1   6  30         21.22         29.85        10.25 o
  -5   0  31         96.39         98.19        14.16 o
  -3   0  31         10.24          8.33         5.52 o
  -1   0  31        122.29        130.98        15.79 o
   1   0  31        325.79        365.17        26.82 o
   3   0  31         11.24          9.74         5.80 o
  -6   1  31        357.44        380.59        27.04 o
  -5   1  31         81.02         87.76         7.72 o
  -4   1  31          1.34          3.51         2.87 o
  -3   1  31        167.54        166.40        12.64 o
  -2   1  31          2.84          8.18         5.13 o
  -1   1  31         12.30         17.07         5.12 o
   0   1  31         35.63         38.03        10.50 o
   1   1  31          4.05          6.10         4.04 o
   2   1  31         78.61         93.95         9.99 o
   3   1  31         50.83         46.69         7.52 o
   4   1  31          0.01          3.28         4.28 o
  -5   2  31        184.18        178.44        14.00 o
  -4   2  31          0.03          2.44         6.32 o
  -3   2  31         20.05         33.66         6.16 o
  -2   2  31         50.59         45.51         6.94 o
  -1   2  31          7.13          7.46         4.08 o
   0   2  31         32.30         33.19        11.45 o
   1   2  31        144.99        132.06        11.71 o
   2   2  31         15.53         12.80         3.81 o
   3   2  31        141.54        145.56        11.04 o
   4   2  31          2.29          4.42         3.74 o
  -5   3  31        182.62        148.65        18.99 o
  -4   3  31        196.09        196.64        21.27 o
  -3   3  31          0.07          3.04         3.53 o
  -2   3  31         60.85         50.95         7.80 o
  -1   3  31        355.29        385.34        19.46 o
   0   3  31        128.96        128.58        11.58 o
   1   3  31         93.89         95.76        10.16 o
   2   3  31         51.78         57.76        15.09 o
   3   3  31          9.85          6.36         3.48 o
   4   3  31          1.57          2.74         3.47 o
  -4   4  31          9.00         14.25         7.98 o
  -3   4  31         17.17         28.32        10.44 o
  -2   4  31         35.04         52.17        13.64 o
  -1   4  31          9.49         23.57         6.00 o
   0   4  31        101.94        119.84        11.34 o
   1   4  31         15.42         19.99         9.14 o
   2   4  31        117.21        142.88        17.91 o
   3   4  31          1.32          4.23         3.44 o
  -2   5  31          3.01         12.84         7.77 o
  -1   5  31         21.22          7.96         7.40 o
   0   5  31         59.91         79.81        14.48 o
   1   5  31         11.31          8.23         7.51 o
   2   5  31          3.34         13.83         7.94 o
   3   5  31         69.37         70.42        10.62 o
  -4   0  32         45.97         43.32         9.92 o
  -2   0  32          4.54          0.84         5.03 o
   0   0  32        187.55        188.95        19.46 o
   2   0  32         39.42         42.71        10.01 o
  -5   1  32         40.38         38.25         5.55 o
  -4   1  32         26.41         22.32         4.49 o
  -3   1  32         85.23         89.36         9.50 o
  -2   1  32         80.24         78.55         9.03 o
  -1   1  32        186.14        200.56        15.70 o
   0   1  32        193.90        210.53        14.73 o
   1   1  32         15.85          8.65         4.94 o
   2   1  32          7.80         13.14         5.01 o
   3   1  32         12.97         21.76         5.94 o
   4   1  32        120.74        154.68        18.78 o
  -5   2  32         46.20         54.57         6.77 o
  -4   2  32         13.49         10.27         6.22 o
  -3   2  32         88.52         91.60        15.96 o
  -2   2  32         42.14         54.70         8.20 o
  -1   2  32         49.84         60.52         8.05 o
   0   2  32        118.98        137.16        11.96 o
   1   2  32          0.03          9.82         7.80 o
   2   2  32          6.08          9.86         3.22 o
   3   2  32         68.69         73.82         6.96 o
   4   2  32        102.69         96.01        12.82 o
  -4   3  32          8.60         11.35         6.48 o
  -3   3  32         38.44         50.62        12.94 o
  -2   3  32          0.04         -0.92         3.71 o
  -1   3  32          0.02         -1.19         6.62 o
   0   3  32         18.52         15.23         5.22 o
   1   3  32        184.15        188.59        14.16 o
   2   3  32         61.31         80.57        13.70 o
   3   3  32        120.15        133.66        11.02 o
  -3   4  32        100.23         77.85        14.75 o
  -2   4  32         23.40         21.32         5.49 o
  -1   4  32          0.59         -3.75         5.30 o
   0   4  32          0.08         -4.62         4.62 o
   1   4  32         22.60         21.76         8.01 o
   2   4  32         65.78         70.69        13.35 o
   3   4  32         64.91         50.80         8.94 o
  -1   5  32          4.73          2.73         4.22 o
   0   5  32         35.44         30.28         6.78 o
  -5   0  33         52.47         71.93        12.29 o
  -3   0  33          5.71         13.00         6.58 o
  -1   0  33          0.98         -6.07         6.07 o
   1   0  33          1.22          3.89         5.37 o
   3   0  33         89.13         88.48        14.43 o
  -5   1  33          3.99          0.15         5.57 o
  -4   1  33         29.44         39.24         7.50 o
  -3   1  33          0.49          6.83         3.94 o
  -2   1  33          1.66          8.42         4.51 o
  -1   1  33        189.39        223.23        15.33 o
   0   1  33          4.37         10.92         5.06 o
   1   1  33         54.52         65.70         8.98 o
   2   1  33          9.75          8.43         4.94 o
   3   1  33         16.56         17.24         5.40 o
  -5   2  33         67.15         68.44         9.24 o
  -4   2  33         26.88         34.03         9.71 o
  -3   2  33         64.04         58.45         8.08 o
  -2   2  33          3.22         -0.58         3.67 o
  -1   2  33          3.17          5.02         3.62 o
   0   2  33        206.48        256.68        16.52 o
   1   2  33        172.68        163.08        13.34 o
   2   2  33        104.84        133.43        12.25 o
   3   2  33         25.91         25.33         5.70 o
  -4   3  33          7.16         14.63         7.46 o
  -3   3  33        135.64        140.91        18.87 o
  -2   3  33         41.98         62.87         8.51 o
  -1   3  33          1.54          9.36         5.48 o
   0   3  33         47.12         48.54        10.57 o
   1   3  33         12.42         14.79         5.70 o
   2   3  33         61.22         63.48         9.02 o
   3   3  33        249.05        266.27        20.09 o
  -2   4  33        123.34        125.88        11.71 o
  -1   4  33         16.37         28.27        11.64 o
   0   4  33         17.82         11.88         4.78 o
   1   4  33        135.73        164.83        13.80 o
  -1   5  33         17.34         14.95         6.82 o
   0   5  33         29.87         38.55         9.50 o
  -4   0  34          0.31          5.31         4.25 o
  -2   0  34          0.02          0.52         5.26 o
   0   0  34        382.16        388.37        28.96 o
   2   0  34         29.30         28.82         8.75 o
  -5   1  34         88.62         59.86        11.61 o
  -4   1  34          4.59         -0.40         5.03 o
  -3   1  34          0.12          1.91         4.03 o
  -2   1  34          4.84          7.74         4.42 o
  -1   1  34         69.68        105.32        10.95 o
   0   1  34        119.94        113.49        11.46 o
   1   1  34        292.32        296.41        18.13 o
   2   1  34         15.64          3.39         3.87 o
  -4   2  34         12.56         12.28         7.12 o
  -3   2  34          0.97          7.30         6.72 o
  -2   2  34          0.81         -3.65         7.71 o
  -1   2  34          3.77         12.59         5.11 o
   0   2  34        103.05        115.13        18.73 o
   1   2  34         14.09         24.77         7.00 o
   2   2  34          6.21          6.52         6.85 o
  -2   3  34        105.67        145.00        35.61 o
  -1   3  34        121.32        143.58        12.86 o
   0   3  34          0.01          0.67         4.59 o
   1   3  34         31.32         31.39         6.85 o
  -2   4  34          5.80         12.27         6.34 o
  -1   4  34         36.14         57.32        11.06 o
   0   4  34         20.19         13.15         7.17 o
  -1   5  34         27.62         21.85         7.02 o
  -3   0  35        185.24        179.17        19.88 o
  -1   0  35          5.72         20.67         8.12 o
   1   0  35          0.20          1.04         5.82 o
  -4   1  35         16.49          6.83         5.86 o
  -3   1  35         38.56         41.86         7.14 o
  -2   1  35         32.33         53.49         8.08 o
  -1   1  35         25.93         24.46         6.18 o
   0   1  35         76.59         81.29         9.94 o
   1   1  35         13.67         20.11         5.93 o
  -3   2  35         12.09         10.06         5.71 o
  -2   2  35         76.07         77.58         9.77 o
  -1   2  35         29.00         45.85         7.57 o
   0   2  35        132.04        128.07        12.35 o
   1   2  35          0.87         14.04         7.79 o
  -2   3  35         81.76        100.71        14.25 o
  -1   3  35         88.87         79.00        13.06 o
   0   3  35          2.65         -1.09         6.05 o
  -1   4  35         36.20         37.17         9.93 o
  -4   0  36         31.37         19.51         7.52 o
  -2   0  36          5.14          5.63         6.75 o
   0   0  36         70.79         62.26        12.54 o
  -3   1  36         61.81         68.95        12.77 o
  -2   1  36          2.82          2.24         7.50 o
  -1   1  36         92.78        104.84        13.94 o
   0   1  36         32.48         57.45        12.12 o
  -3   2  36         17.39         28.03         8.63 o
  -2   2  36         14.55         26.64         8.95 o
  -1   2  36         53.68         63.62        12.34 o
  -2   3  36          0.08          5.38         5.61 o
  -1   3  36          0.03          5.54         6.21 o
                                                
